# Supplementary material for: Metabolomics to Unveil and Understand Phenotypic Diversity between Pathogen Populations
Source: PLoS Negl Trop Dis. 2010 Nov 30;4(11):e904. doi: 10.1371/journal.pntd.0000904 (PMC2994915; doi:10.1371/journal.pntd.0000904)
Supplement: Table S1 — List of 340 unique biological analytes. List of 340 unique biological analytes with for each compound the following information: (i) detected mass; (ii) chromatographic retention time; (iii) ppm deviation between detected mass and theoretical mass of assumed metabolite identification; (iv) putative metabolite identification; (v) ionisation mode; (vi) signal intensity in each sample; (vii) average signal intensity in each strain; (viii) average signal intensity in each phenotype; (ix) ratio of average signal intensity of drug-resistant clones versus drug-sensitive clones; (x) ratio of average signal intensity of drug-sensitive clones versus drug-resistant clones; (xi) ranked product P-value indicating statistical significance of higher abundance in drug-resistant clones compared to sensitive clones; (xii) ranked product P-value indicating statistical significance of higher abundance in drug-sensitive clones compared to resistant clones; (xiii) significantly changed compounds based on three criteria: (a) a statistical significant differential abundance in the two phenotypes (P-value <0.05), (b) a three-fold or higher average difference in signal intensity between the two groups of samples, and (c) consistent detection in all replicate samples of either all the drug-sensitive or all drug-resistant clones; (xiv)indicated on Leishmania metabolome map of Figure 1; (xv) compound category; (xvi) compound subclass; (xvii) included in KEGG Leishmania pathway or Leishcyc; (xviii) detected in fresh culture medium with 20% heat inactivated calf serum by ZIC-HILIC/LTQ Orbitrap method. Compounds in red were detected in positive ionisation mode, while compounds in blue were detected in negative ionisation mode. (0.34 MB XLS) [file pntd.0000904.s001.xls]

## Sheet: Tabel S1
detected mass	RT (min)	ppm deviation	identification	ESI mode	BPK275/0 cl15 rep.1	BPK275/0 cl15 rep. 2	BPK275/0 cl15 rep. 3	BPK275/0 cl15 rep. 4	BPK275/0 cl17 rep. 1	BPK275/0 cl17 rep. 2	BPK275/0 cl17 rep. 3	BPK275/0 cl17 rep. 4	BPK275/0 cl18 rep. 1	BPK275/0 cl18 rep. 2	BPK275/0 cl18 rep. 3	BPK275/0 cl18 rep. 4	BPK282/0 cl4 rep. 1	BPK282/0 cl4 rep. 2	BPK282/0 cl4 rep. 3	BPK282/0 cl4 rep. 4	BPK282/0 cl9 rep. 1	BPK282/0 cl9 rep. 2	BPK282/0 cl9 rep. 3	BPK282/0 cl9 rep. 4	average BPK275/0 cl15	average BPK275/0 cl17	average BPK275/0 cl18	average BPK282/0 cl4	average BPK282/0 cl9	average resistant strains	average sensitive strains	average resistant/ average sensitive	average sensitive/ average resistant	Ranked product P-value upregulation in resistant strains	Ranked product P-value downregulation in resistant strains	significantly changed compound (P<0.05 and >3 fold abundance difference and consistent detection)	indicated on Leishmania metabolome map (Figure 1)	compound category	compound sub class	present in KEGG Leishmania pathway or Leishcyc	detected in culture medium by ZIC-HILIC /LTQ-orbitrap method
74.0368	5.11127	-0.434302	propionic acid	-	431980	538372	637694	506478	734670	532057	495680	536058	368615	607871	543402	634931	783116	973648	852958	623440	798794	739553	719055	683816	528631	574616	538705	808291	735305	547317	771798	0.709146	1.41015	0.98615	0.400615	no	no	fatty acyls	fatty acids	yes	yes
75.0321	15.0029	-0.316666	glycine	-	44188.7	43112.9	39719	43684.5	35867.7	37505	32161.2	44070.3	21176.6	30060.4	21226.7	28200	19152.8	0	0	0	19755.4	18770.3	0	0	42676.3	37401	25165.9	4788.2	9631.41	35081.1	7209.8	4.86575	0.205518	0	1	yes	yes	amino acids, peptides and amino acid conjugates	amino acids	yes	yes
88.1001	29.3908	-0.582662	putrescine	+	236598	366552	520985	353397	398938	350456	288814	377898	163916	369635	254215	345945	203768	426244	273367	230933	316056	356148	292569	291116	369383	354027	283428	283578	313972	335612	298775	1.12329	0.890239	0.756818	0.857995	no	yes	amines	polyamines	yes	yes
89.0477	12.8796	-0.559199	alanine	+	57315768	59235428	47452596	51789880	49152548	46922676	49164208	47344300	31361954	40398960	34691088	47596764	27062402	23265352	25037156	21364924	23476604	23097382	17166950	22264244	53948418	48145933	3.85122e+07	2.41825e+07	21501295	4.68688e+07	2.28419e+07	2.05188	0.487357	0.124198	0.999358	no	yes	amino acids, peptides and amino acid conjugates	amino acids	yes	yes
97.9769	15.6873	0.0124361	phosphoric acid	-	3.24648e+06	4.12289e+06	4.47417e+06	4.42038e+06	2.9791e+06	3.57778e+06	3.41536e+06	3.65011e+06	2.20538e+06	3.49953e+06	3903241	3.83635e+06	4.37076e+06	4065162	4.44485e+06	4.00062e+06	4390180	4255168	4.48953e+06	4.24186e+06	4.06598e+06	3.40559e+06	3.36113e+06	4.22035e+06	4.34419e+06	3.6109e+06	4.28227e+06	0.843221	1.18593	0.959465	0.592567	no	no	inorganic compounds	inorganic ions	yes	yes
103.063	11.6442	-0.542711	dimethylglycine, aminobutanoic acid	+	893452	934170	923804	837938	1.22151e+06	1.05706e+06	1.01837e+06	958863	456553	757383	453175	882379	202751	255161	235424	163359	199800	183864	159185	171498	897341	1.06395e+06	637373	214174	178587	866221	196380	4.41094	0.226709	0.000374332	1	yes	no	amino acids, peptides and amino acid conjugates	amino acids	no	yes
105.043	14.471	0.267071	serine	+	6.16914e+06	5863794	5161748	5154409	5419749	5607067	5.74813e+06	5.18252e+06	2.81569e+06	3.92737e+06	2.60592e+06	4976428	2.54953e+06	3.08851e+06	2.73304e+06	2.2473e+06	2.63563e+06	2.48152e+06	2.48271e+06	2563028	5.58727e+06	5.48937e+06	3.58135e+06	2.65459e+06	2.54072e+06	4.886e+06	2.59766e+06	1.88092	0.531654	0.198743	0.995989	no	yes	amino acids, peptides and amino acid conjugates	amino acids	yes	yes
111.043	18.1514	-0.439082	cytosine	+	148995	137787	128064	118243	89199.9	93771.8	108752	96251.6	91421.9	101862	126889	104783	205989	241246	224350	183075	203445	187301	164037	189163	133272	96993.7	106239	213665	185986	112168	199826	0.561331	1.78148	0.998663	0.152727	no	no	purines/pyrimidines and conjugates	pyrimidine	yes	yes
112.027	5.0639	-0.342266	uracil	+	90539.2	78497.3	74912.8	73132.7	78079.3	95279	52776.4	73251.4	57804.5	90593.4	81424.1	168628	697043	714830	814330	601392	708787	715039	702885	680096	79270.5	74846.5	99612.4	706899	701702	84576.5	704300	0.120086	8.32738	1	0	yes	yes	purines/pyrimidines and conjugates	pyrimidine	yes	yes
113.059	11.6539	-0.618804	creatinine	+	304883	288690	270809	240118	399279	295033	310425	287639	272620	426918	380990	501547	791457	753952	725988	518980	656891	710056	643554	629631	276125	323094	395519	697594	660033	331579	678814	0.488469	2.04721	0.999519	0.0637701	no	no	ketones and aldehydes	amino ketones	no	yes
115.063	11.9831	-0.452659	proline	+	92497392	91672616	95588152	85310088	80478368	80550272	78780440	76559272	28983176	49737156	25757744	56663856	13689050	14744204	16281059	11523037	16111687	12200123	10796706	10789748	91267062	79092088	40285483	1.40593e+07	12474566	7.02149e+07	1.3267e+07	5.29246	0.188948	2.6738e-05	1	yes	yes	amino acids, peptides and amino acid conjugates	amino acids	yes	yes
116.047	6.49425	-0.536028	2-keto-isovalerate	-	22722.5	0	0	0	21425.2	20564.6	17842.2	20596.7	38359.9	32716.5	45733	34141.8	20992.8	22918.8	23929.4	17067.8	21936.2	18604.8	17445.3	15508	5680.63	20107.2	37737.8	21227.2	18373.6	21175.2	19800.4	1.06943	0.935074	0.779011	0.117861	no	yes	organic acids	keto-acids	yes	yes
117.043	5.28227	-0.698573	acetylglycine	-	39987	38784.9	37659.9	31143.5	26038.3	23952	26375.8	22204.3	33906	33001.4	41609.9	31883.2	16705.1	22224.3	20710.4	13790	16604.2	15598.3	16099.4	16989.5	36893.8	24642.6	35100.1	18357.4	16322.9	32212.2	17340.1	1.85767	0.53831	0.188984	0.997246	no	no	amino acids, peptides and amino acid conjugates	acylglycines	no	no
117.079	10.2053	-0.509729	valine	+	69656288	73602840	70995240	67152336	67315488	67556984	66327792	64412684	47478412	56920628	57051664	70353168	40296904	41851736	47515644	33355352	41522080	39072296	39362860	40134408	70351676	66403237	57950968	40754909	40022911	6.4902e+07	40388910	1.60693	0.622306	0.361043	0.99	no	yes	amino acids, peptides and amino acid conjugates	amino acids	yes	yes
118.027	5.11127	-0.491721	methylmalonic acid, succinic acid	-	989197	1.18515e+06	1.36083e+06	1076055	1.64118e+06	1167528	1.03971e+06	1.15473e+06	932856	1.53137e+06	1.29432e+06	1.44501e+06	1750463	2.16613e+06	1.89252e+06	1.30708e+06	1.72276e+06	1.76175e+06	1.54164e+06	1.536e+06	1.15281e+06	1.25079e+06	1.30089e+06	1.77905e+06	1.64054e+06	1.23483e+06	1.70979e+06	0.72221	1.38464	0.983556	0.429091	no	yes	organic acids	dicarboxylic acids	yes	yes
119.058	13.3556	-0.544298	threonine	+	10083224	6332558	4.51765e+06	5692618	4801256	3871982	5449136	3.40574e+06	3.09359e+06	3.17141e+06	2257632	4.36059e+06	2.78101e+06	3.39344e+06	3257697	2.34879e+06	2286562	1.83219e+06	1889929	2252229	6.65651e+06	4.38203e+06	3.22081e+06	2.94523e+06	2.06523e+06	4.75312e+06	2.50523e+06	1.89728	0.527071	0.185214	0.993984	no	yes	amino acids, peptides and amino acid conjugates	amino acids	yes	yes
121.02	12.4487	-0.521885	cysteine	+	1.2891e+06	1.20608e+06	1.10326e+06	961389	1.36499e+06	1.21026e+06	1.06986e+06	998517	503068	480112	586628	748630	1.22274e+06	1.01959e+06	869376	671115	779604	693440	514321	465356	1.13996e+06	1.16091e+06	579609	945706	613180	960157	779443	1.23185	0.811787	0.601551	0.904626	no	yes	amino acids, peptides and amino acid conjugates	amino acids	yes	yes
125.015	13.3231	-0.49955	taurine	+	38991.9	41861.8	38199.3	38225.8	41865.9	47376.8	55258	35462.5	42489.3	37070.4	45331.2	52140.3	44306.5	37049.5	47398.9	36162.7	42225.3	39266.1	29501.9	53818.4	39319.7	44990.8	44257.8	41229.4	41202.9	42856.1	41216.2	1.03979	0.961733	0.823289	0.826872	no	no	amino acids, peptides and amino acid conjugates	amino acids	no	yes
126.043	32.0698	-0.820298	thymine	-	35692.3	31938.9	36328.4	35998.3	24218.8	0	0	23229.6	26532.5	25414.6	24470.3	25472.5	23540.1	25201.1	21838.3	22148.2	25958.4	23561.1	24224.9	21683.1	34989.5	11862.1	25472.4	23181.9	23856.9	24108	23519.4	1.02503	0.975584	0.867487	0.260829	no	no	purines/pyrimidines and conjugates	pyrimidine	yes	yes
129.079	11.0464	-0.575746	pipecolic acid, acetylaminobutanal	+	47761876	47314096	45709996	45181788	43667988	42426716	42538392	41718832	31590908	38988768	34375936	46759116	26069962	31671422	35174288	23544306	22458712	21894874	20244236	20568042	46491939	42587982	37928682	2.9115e+07	21291466	42336201	2.52032e+07	1.67979	0.595312	0.269679	0.993824	no	no	ketones and aldehydes	amino ketones	no	yes
130.063	4.83314	0.0234759	2-keto-3-methyl-valerate, 2-ketoisocaproate	+	78606.5	80672.5	91996.6	78646.6	75931.3	78637.9	59678.1	50831.6	77236	97825.2	206059	83021	234727	117541	99614	101085	154021	94475.8	98388.1	121003	82480.5	66269.7	116035	138242	116972	88261.8	127607	0.69167	1.44578	0.981791	0.320428	no	no	organic acids	keto-acids	yes	yes
131.058	13.0146	-0.496737	glutamate-semialdehyde	+	2.01446e+06	1.70438e+06	1520776	1.48513e+06	1.76862e+06	1785056	1.64994e+06	1.72139e+06	812728	1.30269e+06	766960	1.59035e+06	694856	774356	766052	538408	426323	411526	349417	438123	1.68119e+06	1.73125e+06	1.11818e+06	693418	406347	1.51021e+06	549883	2.74642	0.364111	0.0151872	0.999947	no	yes	amino acids, peptides and amino acid conjugates	amino acids	yes	yes
131.095	9.13169	-0.470573	isoleucine, leucine	-	124047	122938	120870	136918	99331.2	140743	93753.6	122440	104668	147670	98602.9	149610	29886	42455.5	34848.7	30361.9	35988.4	40940.5	35632.9	37748.6	126193	114067	125138	34388	37577.6	121799	35982.8	3.38493	0.295427	0.00213904	1	yes	yes	amino acids, peptides and amino acid conjugates	amino acids	yes	yes
132.053	14.4398	0.664878	asparagine	+	5992096	5.80007e+06	5.20137e+06	5.37234e+06	5.39123e+06	5570589	5.35529e+06	4.97383e+06	3299766	3975207	2.90898e+06	6157440	2.73431e+06	3.0661e+06	2.90647e+06	2.30617e+06	2231735	2.05176e+06	1.8447e+06	2023516	5.59147e+06	5.32273e+06	4.08535e+06	2.75326e+06	2.03793e+06	4.99985e+06	2.39559e+06	2.0871	0.479133	0.105294	0.999358	no	yes	amino acids, peptides and amino acid conjugates	amino acids	yes	yes
132.079	9.72575	-0.579372	2-hydroxy-3-methylpentanoic acid	-	13418	13867.8	14268	14682.1	11204.5	12804.4	9257.99	12968.5	38422.2	30695.6	23041.4	21390.6	166739	249033	273843	167351	389845	302405	330435	284538	14059	11558.8	28387.4	214241	326806	18001.8	270524	0.0665441	15.0276	1	0	yes	no	organic acids	hydroxy acids	no	yes
133.038	13.8187	-0.535428	aspartic acid	+	27031414	20837284	13843825	18503102	12612960	18007858	17495326	16027335	10108366	10964279	8243253	14038497	3.52096e+06	3.44066e+06	3.65584e+06	2.97161e+06	2.6087e+06	2664917	2.27495e+06	2.53084e+06	2.00539e+07	1.60359e+07	1.08386e+07	3.39727e+06	2.51985e+06	1.56428e+07	2.95856e+06	5.2873	0.189132	2.6738e-05	1	yes	yes	amino acids, peptides and amino acid conjugates	amino acids	yes	yes
134.022	11.8468	-0.493494	malic acid	-	127111	115662	0	86068.5	115036	125374	119066	107231	109943	188336	143074	212530	226928	203416	326542	160845	222461	131456	202739	120716	82210.3	116677	163471	229433	169343	120786	199388	0.605784	1.65075	0.991925	0.137861	no	yes	organic acids	dicarboxylic acids	yes	no
135.036	10.923	-0.681873	homocysteine	+	118581	129930	138368	112870	122936	129101	125073	154281	68730.5	97539.9	94014.8	138463	28321.9	30909.8	27274.2	29545.4	21976.8	0	0	0	124937	132848	99687.1	29012.8	5494.21	119157	17253.5	6.90627	0.144796	0	1	yes	yes	amino acids, peptides and amino acid conjugates	amino acids	yes	yes
135.055	28.2562	-0.691773	adenine	+	146893	197815	148204	129528	158110	167488	148995	150853	102058	165898	136135	166426	195435	291835	275628	0	196994	203061	211057	0	155610	156362	142629	190724	152778	151534	171751	0.882286	1.13342	0.104465	0.70885	no	yes	purines/pyrimidines and conjugates	purine	yes	yes
136.039	6.25404	-0.313693	hypoxanthine	+	1.17798e+06	1.03952e+06	1.26054e+06	926553	492806	563074	634602	260771	187406	478866	2.61912e+06	485095	37903808	40620596	43162604	29621336	40436524	39090364	39101684	38093240	1.10115e+06	487813	942622	37827086	39180453	843861	3.85038e+07	0.0219163	45.6281	1	0	yes	yes	purines/pyrimidines and conjugates	purine	yes	yes
137.048	3.75012	-0.515317	anthranilate	+	144727	159849	160542	128429	136635	122011	0	122544	117267	147260	240527	222064	449113	446106	449926	327507	453096	480795	455560	516577	148387	95297.5	181780	418163	476507	141821	447335	0.317036	3.15422	1	0.00120321	yes	yes	amino acids, peptides and amino acid conjugates	amino acids	yes	yes
141.019	16.042	-0.777072	phosphorylethanolamine	+	348561	334762	279771	338015	351754	395865	359057	349498	302374	339111	360215	417686	273890	391788	345913	253690	411015	361391	312517	293806	325277	364044	354846	316320	344682	348056	330501	1.05311	0.949564	0.824947	0.842166	no	yes	glycerophospholipids	precursor	yes	no
143.095	11.2024	-0.742926	proline betaine	+	945193	964249	836144	863487	1.00578e+06	1.01552e+06	1.02982e+06	949463	784024	1.00676e+06	717734	1.2854e+06	133439	185760	166693	114009	138515	107746	103524	111102	902268	1.00014e+06	948478	149975	115222	950297	132599	7.16672	0.139534	0	1	yes	no	amino acids, peptides and amino acid conjugates	amino acids	no	yes
145.074	11.4562	-0.39528	N-butyrylglycine	-	66979	63488.1	69297.1	60797.9	48536.8	54910.2	49075.3	55259.6	59767.8	60870.2	48042	64906	8303.35	9449.21	9404.59	8412.4	18189.5	15473.9	14324.3	15833.8	65140.5	51945.5	58396.5	8892.39	15955.4	58494.2	12423.9	4.7082	0.212395	2.6738e-05	1	yes	no	amino acids, peptides and amino acid conjugates	acylglycines	no	no
145.085	10.1847	-0.490687	guanidinobutanoic acid	+	0	49437.5	56148.9	50615.7	45216.1	0	52121	45322.7	33120.3	62562.3	48259.2	91333.6	68119.9	79000.3	66289.1	51262.4	69951	71351.4	48981.2	58018.6	39050.5	35664.9	58818.9	66167.9	62075.5	44511.4	64121.7	0.694171	1.44057	0.985909	0.0787166	no	no	amino acids, peptides and amino acid conjugates	amino acids	no	yes
145.158	31.4556	-0.665999	spermidine	+	319645	329888	297722	290176	325341	302055	456591	290835	149701	282042	202403	186350	209236	256843	207271	313455	97773	309553	228979	128203	309358	343705	205124	246701	191127	286062	218914	1.30673	0.765267	0.463797	0.93484	no	yes	amines	polyamines	yes	no
146.069	14.0602	-0.508499	glutamine	+	23623834	20363186	17538888	18849262	18418292	19715300	18743430	18416982	9916165	14894005	6652246	19994430	4545521	5.13764e+06	5353024	3.55322e+06	3625239	3.60212e+06	2943694	3.23159e+06	2.00938e+07	18823501	1.28642e+07	4.64735e+06	3.35066e+06	1.72605e+07	3.99901e+06	4.3162	0.231685	0.00040107	1	yes	yes	amino acids, peptides and amino acid conjugates	amino acids	yes	yes
146.106	24.5752	-0.522059	lysine	+	6417242	6.95858e+06	7646720	6392901	7.4936e+06	7098819	6769733	7116219	4973901	7187744	6662639	9086900	6.97512e+06	9173784	7870619	6120797	9352863	9686053	9107165	9113263	6.85386e+06	7.11959e+06	6977796	7.53508e+06	9314836	6.98375e+06	8.42496e+06	0.828936	1.20637	0.957941	0.587807	no	yes	amino acids, peptides and amino acid conjugates	amino acids	yes	yes
147.053	13.0386	-0.355608	glutamic acid	+	70150312	64627860	48970312	50460424	53693036	53843504	51716744	54331612	32100492	41101412	29732678	51146304	18525054	18638444	18873980	14678402	16291345	14690640	13535818	15077125	58552227	53396224	3.85202e+07	17678970	14898732	5.01562e+07	16288851	3.07918	0.324762	0.0078877	1	yes	yes	amino acids, peptides and amino acid conjugates	amino acids	yes	yes
148.074	5.11737	-0.421077	mevalonate	-	115796	110450	109036	102964	72747.3	68918.9	77090.5	80619.5	88228.5	93113.2	108985	89843.6	100431	91170	85670	68511.7	108787	132193	98354.4	115473	109562	74844.1	95042.6	86445.8	113702	93149.4	100074	0.930808	1.07433	0.914759	0.695241	no	yes	organic acids	hydroxy acids	yes	yes
149.051	9.45806	-0.56079	methionine	+	14288978	14385391	13605668	12891374	13223278	13100460	11910502	11598902	5.82167e+06	7720259	6007381	9507197	13283674	14730106	14782850	10514719	12573089	11876278	10761911	11350766	1.37929e+07	1.24583e+07	7.26413e+06	1.33278e+07	11640511	1.11718e+07	1.24842e+07	0.894873	1.11748	0.937674	0.605722	no	yes	amino acids, peptides and amino acid conjugates	amino acids	yes	yes
151.049	10.9864	-0.227834	guanine	-	5289.72	0	12818.6	0	0	4354	0	0	0	0	8625.19	4468.72	38295.4	34840.5	31759.1	37662.4	25694.7	24029.5	22801.8	22160.3	4527.08	1088.5	3273.48	35639.3	23671.6	2963.02	29655.5	0.0999148	10.0085	1	0	yes	yes	purines/pyrimidines and conjugates	purine	yes	no
152.033	5.83117	0.811279	xanthine	+	595689	615740	632195	532639	458258	528082	446963	386251	208666	291551	642670	288422	3.30596e+06	3.46939e+06	3.46551e+06	2.54225e+06	3.86455e+06	3.92935e+06	3.7089e+06	3912177	594065	454889	357827	3.19578e+06	3.85374e+06	468927	3.52476e+06	0.133038	7.51665	1	0	yes	yes	purines/pyrimidines and conjugates	purine	yes	yes
152.069	10.3378	-0.578896	arabitol, xylitol	-	48125.1	53921.1	50772.6	47825.6	45876.2	45905.9	42808	48807.2	37286.6	42192.3	40639.6	51644.7	79957.2	80848.3	82798.3	62490.4	71471.7	73208.9	66011.3	70666.1	50161.1	45849.3	42940.8	76523.6	70339.5	46317.1	73431.5	0.630752	1.58541	0.995642	0.26516	no	no	carbohydrates	sugar alcohols	yes	yes
155.07	21.6407	-0.447326	histidine	+	11225166	11472194	10916330	10533575	13065367	13021925	12991524	12301008	8014504	12428178	7.66209e+06	15666083	3.3208e+06	4.15568e+06	3.81719e+06	2.69617e+06	2.64853e+06	2.63629e+06	2.23791e+06	2.22095e+06	1.10368e+07	12844956	1.09427e+07	3.49746e+06	2.43592e+06	1.16082e+07	2.96669e+06	3.91283	0.255569	0.000481283	1	yes	yes	amino acids, peptides and amino acid conjugates	amino acids	yes	yes
156.054	16.65	-0.304754	4-imidazolone-5-propionic acid, imidazolelactic acid	-	48469.5	46920.3	44780	40954.5	40569	56555.7	38473.2	51029.5	113969	100352	91839.3	117477	135669	154044	141319	100554	219169	211226	188730	185488	45281.1	46656.8	105909	132896	201153	65949.1	167025	0.394846	2.53263	0.99984	0.0108824	no	no	organic acids	hydroxy acids	no	yes
157.074	9.59904	-0.512607	tiglylglycine, methylcrotonylglycine	+	189165	204170	183049	175448	170462	164637	162609	163763	172286	155533	111945	219050	37329.3	40604.4	50249.5	31565.3	71413.8	63773	48550.3	64020.6	187958	165368	164704	39937.1	61939.4	172677	50938.3	3.38992	0.294992	0.00171123	1	yes	no	amino acids, peptides and amino acid conjugates	acylglycines	no	no
158.044	10.7465	-0.309947	allantoin	-	26455	40312.5	33401.8	25951.7	31554.7	30965.5	28953.3	33629.2	43847.3	54469.3	49585	57319.6	55153.2	60903	56597.6	41066.3	47403.3	57097.8	42822.4	47388.8	31530.2	31275.7	51305.3	53430	48678.1	38037.1	51054.1	0.745035	1.34222	0.980267	0.419439	no	no	ketones and aldehydes	amino ketones	no	yes
159.09	9.08183	-0.406848	valerylglycine	+	7.40367e+06	7.23068e+06	6987449	6581441	6.79194e+06	6569139	6.45789e+06	6242967	6.49073e+06	6584816	5.28598e+06	8466542	1.32346e+06	1.60702e+06	1.64282e+06	1.04723e+06	2806669	2.69112e+06	2.41047e+06	2.55095e+06	7.05081e+06	6.51548e+06	6.70702e+06	1.40513e+06	2614803	6.75777e+06	2.00997e+06	3.36213	0.297431	0.00149733	1	yes	no	amino acids, peptides and amino acid conjugates	acylglycines	no	no
161.069	5.11887	-0.751413	N-acetyl-homoserine	-	45465.7	46791.8	42683.6	40448.5	33191.9	31133.9	31887.1	35527.7	40920.2	38309.4	40572.2	47562.3	29898.8	32604.3	26215.1	22474.7	24935.8	28716.6	22490	26188.1	43847.4	32935.1	41841	27798.2	25582.6	39541.2	26690.4	1.48147	0.675003	0.445241	0.981551	no	yes	amino acids, peptides and amino acid conjugates	amino acids	yes	no
161.105	11.3694	-0.488009	carnitine	+	138119	135307	134980	127147	177714	138393	132242	129855	102621	138242	115914	184818	232852	238364	246439	170758	180026	217441	182738	190461	133888	144551	135399	222103	192666	137946	207385	0.66517	1.50338	0.991925	0.324064	no	no	vitamins and cofactors	vitamin	yes	yes
164.069	11.0824	-0.618658	rhamnose, deoxygalactopyranose, 3, 4, 5-trihydroxy-hexanoic acid, fucose, 1, 5-Anhydrosorbitol	+	943514	950623	928716	863468	884307	941839	868458	869388	584892	753350	607799	872903	1.9733e+06	2.37051e+06	2.44769e+06	1704806	1.19617e+06	1.20129e+06	1132511	1.19685e+06	921580	890998	704736	2.12408e+06	1.18171e+06	839105	1.65289e+06	0.507659	1.96983	0.99885	0.117139	no	no	carbohydrates	monosaccharides	yes	yes
165.079	7.42581	-0.225272	phenylalanine	+	73815912	77872760	72711624	68230344	69308752	68173568	66894956	65109484	42090476	54615584	48822828	67820024	40372108	45067124	45198820	33020008	36198308	35289488	33747320	35851916	73157660	67371690	53337228	40914515	35271758	6.46222e+07	3.80931e+07	1.69643	0.589475	0.29262	0.992995	no	yes	amino acids, peptides and amino acid conjugates	amino acids	yes	yes
166.063	4.38066	-0.00393849	phenyllactic acid	-	13619.3	13633	10744.8	9890.8	12670.4	12623.6	8104.25	13650	52384.4	30455.9	30549.3	28836.1	503729	516966	459914	269546	745756	806868	665589	811231	11972	11762.1	35556.4	437539	757361	19763.5	597450	0.0330797	30.23	1	0	yes	yes	organic acids	hydroxy acids	no	no
167.982	16.2068	-0.549121	phosphoenolpyruvate	+	108498	83279.7	73334.4	96563	75262.3	93498.4	84519.9	84919.6	77972.2	100914	101351	136003	63506.2	96612.7	85436.5	67739.1	95037.2	75029.5	80297.3	75038.7	90418.9	84550.1	104060	78323.6	81350.7	93009.7	79837.1	1.16499	0.858374	0.738984	0.900107	no	yes	organic acids	hydroxy acids	yes	no
169.998	15.8186	0.0994504	dihydroxyacetone phosphate, glyceraldehyde-3-phosphate	-	16717.6	13734.5	7667.82	13567.1	8610.07	17091.3	15166.7	11824.4	7038.81	11716.6	13697.6	17744.7	6736.57	8085.9	8241.84	10740.7	7583.43	8085.37	7855.37	8299.94	12921.7	13173.1	12549.4	8451.25	7956.03	12881.4	8203.64	1.57021	0.636858	0.380615	0.97984	no	yes	carbohydrates	sugar phosphates	yes	no
172.014	15.6469	-0.031834	glycerol-3-phosphate	-	571521	554066	322913	577689	330445	520309	470718	494514	133784	194849	201835	261005	667470	723733	867183	691163	577307	545734	558697	614964	506547	453996	197868	737387	574176	386137	655781	0.58882	1.69831	0.996925	0.11361	no	yes	carbohydrates	sugar phosphates	yes	yes
172.048	14.3069	0.331324	hydantoin-5-propionic acid	-	272288	285684	231648	255679	234139	253201	244561	251790	225043	266680	264757	325035	64608	57381.5	56367.2	43534.9	66129.6	66942.8	52317.7	66434.7	261325	245923	270379	55472.9	62956.2	259209	59214.5	4.37745	0.228444	0.00026738	1	yes	no	amino acids, peptides and amino acid conjugates	amino acids	no	no
173.105	3.39782	-0.401232	isovalerylsarcosine, isovalerylalanine, caproylglycine	+	240277	224827	248571	266083	226760	267900	201145	207398	201251	291220	327592	410035	135244	283615	287521	130943	236828	175884	275152	201014	244940	225800	307525	209331	222219	259422	215775	1.20228	0.831754	0.647166	0.91393	no	no	amino acids, peptides and amino acid conjugates	acylglycines	no	yes
174.101	11.1544	-0.755458	N-acetylornithine	+	136415	136200	161914	94363.8	109000	111964	109622	103828	100664	131909	144264	146103	263828	269590	288419	205404	294152	316848	276298	278790	132223	108604	130735	256810	291522	123854	274166	0.451748	2.21362	0.999733	0.0407487	no	yes	amino acids, peptides and amino acid conjugates	amino acids	yes	no
174.112	23.5795	-0.430635	arginine	+	8112790	8806004	9066773	7746490	10329401	9570089	9284686	9479377	6.33105e+06	9661476	5.69688e+06	11716358	3119332	3.62264e+06	3.3537e+06	2.58391e+06	3640065	4.10927e+06	3.10459e+06	3.2733e+06	8.43301e+06	9.66589e+06	8.35144e+06	3.1699e+06	3.53181e+06	8.81678e+06	3.35085e+06	2.63121	0.380054	0.0243048	0.999947	no	yes	amino acids, peptides and amino acid conjugates	amino acids	yes	yes
175.096	15.2272	0.00246781	citrulline	-	277472	299977	272336	270268	271412	284216	257875	271393	278109	373755	281055	432146	243508	286912	258677	207734	329159	335601	287752	327374	280013	271224	341266	249208	319972	297501	284590	1.04537	0.9566	0.832727	0.826497	no	yes	amino acids, peptides and amino acid conjugates	amino acids	yes	yes
180.064	12.4102	-0.699003	tagatose, deoxyarabinohexonic acid, myoinositol, galactose, allose, glucose, sorbose, scyllytol, fructose, gulose, mannose	-	129794	220966	188674	88433.2	140950	87924.7	76357.4	155758	112856	359776	281575	204028	87039.2	56431.9	52346.5	56338.2	37873.6	123237	56087.4	73048	156967	115247	239559	63039	72561.5	170591	67800.2	2.51608	0.397443	0.0302139	0.999519	no	no	carbohydrates	monosaccharides	yes	yes
181.074	10.6641	-0.321016	tyrosine	+	24048894	23987834	23736218	21143830	23614604	22852102	23378144	23125984	14958518	18071068	15504781	21570790	15354450	18281846	20554394	13136706	13587329	14281556	12392388	13249043	23229194	2.32427e+07	1.75263e+07	16831849	13377579	2.13327e+07	15104714	1.41232	0.708053	0.500267	0.970053	no	yes	amino acids, peptides and amino acid conjugates	amino acids	yes	yes
182.079	11.6611	0.780788	hexitol	-	7951655	7.99637e+06	8048310	7573270	6356250	6457084	6023856	6231078	5.0944e+06	5988199	5.04019e+06	6.40789e+06	9411375	10023605	9743554	8480219	7041085	7.13936e+06	6570213	6830002	7.8924e+06	6267067	5.63267e+06	9.41469e+06	6.89516e+06	6.59738e+06	8.15493e+06	0.809005	1.23609	0.963583	0.568128	no	no	carbohydrates	sugar alcohols	yes	no
187.121	3.11868	-0.453745	8-amino-7-oxo-nonanoic acid	+	906693	874310	809968	761936	917182	872831	782589	772977	895997	942440	612087	1234833	119371	127744	149370	85493.2	207228	201095	205662	183096	838227	836395	921339	120495	199270	865320	159882	5.41223	0.184767	0	1	yes	yes	vitamins and cofactors	precursor cofactor	no	yes
188.116	12.1485	-0.621177	acetyl-lysine, glycyl-leucine	+	479594	508384	523712	453729	489214	444146	551881	518464	750383	641054	1.22276e+06	754855	2213793	2.47857e+06	2.96721e+06	1.94623e+06	3.09287e+06	3.48736e+06	3674082	3353534	491355	500926	842262	2.40145e+06	3.40196e+06	611514	2.9017e+06	0.210743	4.74511	1	0.000106952	yes	no	amino acids, peptides and amino acid conjugates	polypeptides	yes	yes
188.153	25.28	-0.637378	trimethyl-lysine	+	174166	202260	173657	181296	303333	239633	248571	200387	204235	228012	226110	361696	531684	702773	691282	393275	620789	595012	583164	557347	182845	247981	255013	579753	589078	228613	584416	0.391182	2.55635	0.999866	0.0141444	no	no	amino acids, peptides and amino acid conjugates	amino acids	no	no
190.059	13.7946	-0.566287	aspartyl-glycine	+	1.83647e+06	1.51544e+06	1.21891e+06	1352629	1.18672e+06	1.68513e+06	1.50139e+06	1.3998e+06	1.29814e+06	1.36161e+06	1.4665e+06	1.93822e+06	307935	350338	340466	266435	412838	350355	321741	378504	1.48086e+06	1.44326e+06	1.51612e+06	316293	365859	1.48008e+06	341076	4.33944	0.230444	0.00026738	1	yes	no	amino acids, peptides and amino acid conjugates	polypeptides	no	yes
190.095	13.616	0.0360252	diaminopimelic acid	-	9312.19	11473.1	23334.7	13379.6	14531.2	19749.1	9683.12	19373.2	10208.1	23449.5	22412.1	24390	29685.8	47648.7	27393.3	34766.9	39977.7	57892.1	30166.6	44564.4	14374.9	15834.2	20114.9	34873.7	43150.2	16774.7	39011.9	0.429988	2.32565	0.999733	0.0241711	no	no	amino acids, peptides and amino acid conjugates	amino acids	no	yes
196.058	20.4937	-0.161172	galactonic acid, gulonic acid, gluconic acid	-	70384.8	68704.3	58150.6	51784.2	45990.3	66499.8	48105.7	58780.9	70040.3	69841.9	53319	80186.8	31480.3	34856.3	30773.6	24248.1	25864.6	22947.8	24432.3	21376.9	62256	54844.2	68347	30339.6	23655.4	61815.7	26997.5	2.28968	0.436741	0.0554278	0.999866	no	no	fatty acyls	hydroxy fatty acids	yes	yes
199.025	16.8883	-0.503672	O-phosphohomoserine	+	49411.1	35570.1	43961.3	46594	53968.1	55172.4	46464.6	48698.5	35344.3	46799.9	0	54043	0	0	0	0	0	0	0	0	43884.1	51075.9	34046.8	0	0	43002.3	0	#DIV/0!	#DIV/0!	0	1	no	yes	amino acids, peptides and amino acid conjugates	amino acids	yes	no
200.009	18.3676	-0.229878	erythrose 4-phosphate	-	19095.4	18968.2	20561	21841.9	16623.3	15911.6	14966.2	14682.1	16734.1	19421.5	18100	17786.3	12616.7	12608.4	14055	11704.9	12433.6	12482.4	12065.1	11350.5	20116.7	15545.8	18010.5	12746.3	12082.9	17891	12414.6	1.44112	0.693903	0.497299	0.975829	no	yes	carbohydrates	sugar phosphates	yes	no
201.057	14.8136	-0.0566846	ovothiol	+	29693452	26263926	21709226	22296402	21081240	25344760	25159560	22413454	16081800	18343710	19754628	25606884	15346796	16308999	15906477	12135519	14069071	14264636	13909455	14707999	2.49908e+07	2.34998e+07	1.99468e+07	1.49244e+07	1.42378e+07	2.28124e+07	14581119	1.56452	0.639175	0.397701	0.985989	no	yes	amino acids, peptides and amino acid conjugates	thiols	yes	no
202.121	3.23476	-0.000293387	sebacic acid	-	10170.3	9775.55	9448.61	8448.42	6747.41	6511.28	6909.53	8484.78	14574.8	13778.3	12440	12283.2	30782	37849.7	33073.7	26549.4	39345.2	37862.2	35777.4	38447.3	9460.72	7163.25	13269.1	32063.7	37858	9964.34	34960.9	0.285014	3.5086	1	0.000935829	yes	no	fatty acyls	dicarboxylic acids	no	yes
202.143	19.0643	0.941856	dimethylarginine	+	281907	225576	236428	274579	241672	201490	163252	176116	231968	223754	292652	292205	572181	657768	626190	472701	601495	424705	481161	478792	254622	195632	260145	582210	496538	236800	539374	0.439027	2.27776	0.99984	0.0354278	no	no	amino acids, peptides and amino acid conjugates	amino acids	no	yes
204.09	8.25165	-0.491027	tryptophan	+	6.37853e+06	6.53802e+06	5994742	5865005	4.99772e+06	4727097	4660478	4356150	3.01341e+06	3.63682e+06	2.72185e+06	4814441	1.72849e+06	2053548	2.10844e+06	1.47475e+06	1.23871e+06	1.17396e+06	1.02102e+06	1.15053e+06	6.19408e+06	4.68536e+06	3.54663e+06	1.84131e+06	1.14605e+06	4.80869e+06	1.49368e+06	3.21936	0.310621	0.00417112	1	yes	yes	amino acids, peptides and amino acid conjugates	amino acids	yes	yes
204.111	11.9831	-0.0244746	Val-Ser	-	120895	149415	146906	138188	98815.9	213479	88696.3	187209	93886.7	130179	107147	166756	47784.1	72513.7	50990.6	48523.6	41297.9	69619.9	44468.4	59635.7	138851	147050	124492	54953	53755.5	136798	54354.3	2.51678	0.397333	0.0367914	0.99992	no	no	amino acids, peptides and amino acid conjugates	polypeptides	no	yes
204.188	3.01926	-0.629752	3-Copene	+	151483	144397	153842	175606	64927.5	81700.7	96907	76842.1	87400.5	70244.8	120399	94298.8	2.35517e+06	2.10744e+06	2.11436e+06	1.97532e+06	1.74291e+06	1.52381e+06	1.6678e+06	1.5746e+06	156332	80094.4	93085.7	2138073	1.62728e+06	109837	1.88268e+06	0.0583411	17.1406	1	0	yes	no	sterol and prenol lipids	isoprenoids	no	yes
206.09	15.424	0.0380894	Thr-Ser	-	142441	165459	170955	144445	127822	182062	115643	162572	138309	133256	126953	151192	33735.2	54653.9	44510.7	39086	59393.9	68526.1	53814.2	61118.4	155825	147025	137427	42996.4	60713.1	146759	51854.8	2.83019	0.353333	0.0103209	1	no	no	amino acids, peptides and amino acid conjugates	polypeptides	no	yes
210.162	3.09766	-0.788997	tridecynoic acid, tridecadienoic acid	+	99830.9	94640.4	103126	135982	79443.6	98777.8	149589	82401.1	119420	152298	115960	130083	76330	89262.9	79236.5	74363.3	74058.7	91035.5	86626.2	68955.8	108395	102553	129440	79798.2	80169	113463	79983.6	1.41857	0.704934	0.51369	0.96508	no	no	fatty acyls	fatty acids	no	yes
212.116	9.9015	-0.635579	prolyl-proline	+	108682	128103	107018	84022.1	112110	93496.9	68683.2	95992.8	63999.2	102251	100575	107643	203927	208906	202750	164069	253399	294434	229492	266342	106956	92570.7	93617.1	194913	260917	97714.7	227915	0.428733	2.33245	0.99984	0.0297059	no	no	amino acids, peptides and amino acid conjugates	polypeptides	no	yes
215.056	15.0186	-0.0954413	glycerophosphoethanolamine	-	379374	366821	328471	347969	361759	374716	365722	339273	424660	469277	600008	574963	70286.8	71968.4	66437.7	57995.5	125197	118293	108330	116491	355659	360368	517227	66672.1	117078	411085	91875	4.47439	0.223494	5.34759e-05	1	yes	no	glycerophospholipids	PE breakdown product	yes	yes
216.122	11.7538	-0.637131	N-acetyl-arginine	+	125451	110713	95536.6	89502.9	105342	79736.8	106496	81845.4	155267	143805	232517	255497	295443	333302	347471	224301	456865	406375	340683	373659	105301	93354.9	196771	300129	394396	131809	347263	0.379566	2.63459	0.999866	0.00906417	no	no	amino acids, peptides and amino acid conjugates	amino acids	no	yes
218.09	12.6187	-0.851429	glutamylalanine	+	46478.8	54391.4	0	45512.8	46999.5	0	52544.1	0	37725.7	55277.3	51675.5	47785.7	103417	122043	112538	85941.6	67184.2	86171.9	69693.4	62418.1	36595.7	24885.9	48116.1	105985	71366.9	36532.6	88675.9	0.411979	2.42731	0.999733	0.00245989	no	no	amino acids, peptides and amino acid conjugates	polypeptides	no	yes
218.127	11.6367	-0.163561	Leu-Ser, Thr-Val	-	18499.5	33557.9	28049.7	21267.4	15841.9	24511.8	13866.7	30091	22494.1	32056.6	34702.9	32845.1	69574.6	97270.2	59872.9	67426.1	59762.4	108837	56297.8	75289.9	25343.6	21077.8	30524.7	73536	75046.7	25648.7	74291.3	0.345245	2.89649	0.999973	0.0055615	no	no	amino acids, peptides and amino acid conjugates	polypeptides	no	yes
218.127	10.1098	-0.692817	Thr-Val	+	182927	191036	175796	176301	280371	272552	208804	228152	140646	210354	155140	247800	390882	384122	383368	312643	393938	541613	370347	390103	181515	247470	188485	367754	424000	205823	395877	0.519917	1.92339	0.999225	0.0923529	no	no	amino acids, peptides and amino acid conjugates	polypeptides	no	yes
219.086	16.5653	-0.770102	Gly-Gly-Ser, Asn-Ser	+	212848	235320	185774	192538	219057	221775	209235	215331	171058	178704	156464	255755	82757.6	87161.1	87325.7	64323.5	95031.3	103836	107565	106762	206620	216349	190495	80392	103299	204488	91845.3	2.22644	0.449147	0.0738503	0.99984	no	no	amino acids, peptides and amino acid conjugates	polypeptides	no	yes
219.111	4.00467	-0.139261	pantothenate	-	17369.7	18098	22386	15702.7	11283.9	11707.2	6904.18	11219.8	14800.9	21484.9	24610	20005.7	26568.6	36593.5	25313.1	17111.9	25478.2	27738.9	22492.3	26820	18389.1	10278.7	20225.4	26396.8	25632.3	16297.7	26014.6	0.626485	1.59621	0.994813	0.212299	no	yes	vitamins and cofactors	vitamin	yes	yes
220.07	14.3569	-0.731686	aspartyl-serine	+	1.37176e+06	1.25749e+06	1169785	1.1469e+06	1.37375e+06	1454091	1.2987e+06	1303446	1132131	1.29857e+06	1.35767e+06	1.74237e+06	495719	640349	573032	418678	550892	563021	548955	605587	1.23648e+06	1.3575e+06	1.38269e+06	531944	567114	1.32556e+06	549529	2.41217	0.414565	0.0423529	0.99992	no	no	amino acids, peptides and amino acid conjugates	polypeptides	no	yes
222.068	19.1829	-0.445199	cystathionine	+	24504960	25939992	25721476	25622356	25613188	25245124	25558570	25389524	12137137	18017472	11063312	22318510	1194838	1.60318e+06	1.38106e+06	1.08938e+06	1666343	1.0484e+06	1.02599e+06	1.03286e+06	25447196	2.54516e+07	1.58841e+07	1.31711e+06	1.1934e+06	2.2261e+07	1.25526e+06	17.7342	0.0563882	0	1	yes	yes	amino acids, peptides and amino acid conjugates	amino acids	yes	yes
224.214	3.05223	-0.852869	10-pentadecenal	+	0	0	61196.3	0	0	0	0	0	60878.9	0	0	65324	2.78969e+06	2.52982e+06	2.55954e+06	2.37089e+06	1.91203e+06	1.60431e+06	1.814e+06	1784610	15299.1	0	31550.7	2.56249e+06	1.77874e+06	15616.6	2.17061e+06	0.00719456	138.994	1	0	yes	no	fatty acyls	fatty aldehyde	no	no
226.095	5.19477	-0.481783	porphobilinogen	-	296942	310384	311698	267292	286337	319104	274884	282652	329879	362962	376041	388724	130839	122967	112641	97229.6	176915	171498	134146	164492	296579	290744	364402	115919	161763	317242	138841	2.28493	0.437651	0.0553209	0.999866	no	no	amino acids, peptides and amino acid conjugates	amino acids	no	yes
226.107	26.9465	-0.335646	carnosine	-	6777.62	0	0	6189.62	7952.4	4903.61	7335.23	4783.94	4257.7	6157.63	4525.99	7109.44	8461.72	7518.26	7747.05	6543.17	9890.84	11368.9	8868.73	7579.33	3241.81	6243.79	5512.69	7567.55	9426.94	4999.43	8497.25	0.588359	1.69964	0.995802	0.0401604	no	no	amino acids, peptides and amino acid conjugates	polypeptides	no	yes
227.091	12.9895	-0.626124	deoxycytidine	+	153512	122908	162093	153622	201739	134805	151300	156122	130869	170292	148170	206942	53605.7	58097.3	57915.3	37020.6	108880	89321.6	84550.4	88482.4	148034	160991	164068	51659.7	92808.7	157698	72234.2	2.18315	0.458054	0.0585027	0.999759	no	no	purines/pyrimidines and conjugates	pyrimidine	yes	yes
227.225	3.10356	-0.80047	1-deoxy-tetradecasphing-13-enine	+	252330	299734	266328	270526	134356	219359	214460	217296	139957	153560	208614	150933	117335	122722	144039	161681	165588	120753	163767	175030	272230	196368	163266	136444	156285	210621	146364	1.43902	0.694918	0.480695	0.963556	no	no	SL and sphingoid bases	sphingoid base	no	yes
228.111	11.1497	-0.726522	prolylhydroxyproline	+	134026	139988	130073	145511	204898	168296	162953	164408	137038	153942	136702	215853	93926.2	101218	107151	78187.7	111468	100523	108704	93355	137399	175139	160884	95120.6	103513	157807	99316.6	1.58893	0.629353	0.375027	0.986176	no	no	amino acids, peptides and amino acid conjugates	polypeptides	no	yes
228.148	8.63285	-0.737044	(iso)leucyl-proline	+	154058	185872	147609	146195	211256	165523	169168	187986	103711	123389	92143.1	160194	200438	178741	174177	162341	204110	235410	185678	210919	158434	183483	119859	178924	209029	153925	193977	0.793525	1.2602	0.968021	0.48746	no	no	amino acids, peptides and amino acid conjugates	polypeptides	no	yes
230.019	17.7593	-0.331056	ribose-1/5-phosphate, ribulose 5-phosphate, arabinose-1-phosphate, xylulose-1/5-phosphate, arabinose 5-phosphate	-	20257.7	18616.2	17574.5	22062.9	19787.9	18061.9	17040.2	18561.8	17967.8	21856.6	11980.6	22708.8	13745.6	15752.5	21720.5	21105	11875.6	15147.9	13104.2	12272	19627.8	18362.9	18628.4	18080.9	13099.9	18873.1	15590.4	1.21056	0.826067	0.655829	0.923182	no	no	carbohydrates	sugar phosphates	yes	yes
232.106	9.53635	-0.530649	N2-succinyl-ornithine	+	1.70874e+06	1.63635e+06	1.5625e+06	1466265	1.81951e+06	1.71345e+06	1.62009e+06	1.58143e+06	1.5138e+06	1838393	1.72196e+06	2.14247e+06	616519	646914	739829	472188	696975	608966	640006	591678	1.59347e+06	1.68362e+06	1.80416e+06	618862	634407	1.69375e+06	626634	2.70293	0.369969	0.0165508	1	no	no	amino acids, peptides and amino acid conjugates	amino acids	no	yes
232.142	9.45332	-0.277508	Leu-Thr	-	8349.83	10021.7	9778.7	9463.18	7181.22	10623.3	5867	11151	7719.41	13239.5	7431.14	10896.9	12913.4	19577.1	11462.1	11061.9	18940.8	19162.7	14328.6	15705.3	9403.36	8705.62	9821.74	13753.6	17034.3	9310.24	15394	0.604797	1.65345	0.995829	0.199171	no	no	amino acids, peptides and amino acid conjugates	polypeptides	no	yes
234.085	13.9351	-0.613131	aspartyl-threonine	+	741110	521726	224277	478038	266512	487652	478305	431281	453294	277275	493013	597261	245144	283933	279596	205686	361326	330186	308722	372613	491288	415937	455211	253590	343212	454145	298401	1.52193	0.65706	0.417861	0.968102	no	no	amino acids, peptides and amino acid conjugates	polypeptides	no	yes
240.246	3.02762	-0.819089	palmitaldehyde	+	1.62697e+06	1.51199e+06	1.49774e+06	1.59289e+06	859275	1.18513e+06	1.11921e+06	1.09954e+06	848676	703963	1180368	987841	1.04308e+06	964957	961184	925270	1.17037e+06	1.03164e+06	1.01822e+06	979289	1.5574e+06	1.06579e+06	930212	973623	1.04988e+06	1.18447e+06	1.01175e+06	1.17071	0.854183	0.759947	0.880321	no	yes	fatty acyls	fatty aldehyde	yes	no
242.019	18.098	-0.707928	inositol cyclic phosphate	+	227628	217864	216258	225775	212671	204615	207144	205870	204097	231075	220891	236543	105371	136812	126287	103167	142479	110277	122269	108452	221881	207575	223152	117909	120869	217536	119389	1.82207	0.548825	0.209412	0.99738	no	no	carbohydrates	sugar phosphates	yes	no
243.086	14.2111	-0.700503	cytidine	+	72141.8	103057	56941.3	58305.5	67057.5	66037.3	56222.9	76794.5	53786.8	72034.7	63365.3	94917.5	23386.6	0	28267.6	25333	26656.5	25841.8	0	21931.3	72611.3	66528.1	71026.1	19246.8	18607.4	70055.2	18927.1	3.70132	0.270174	0.000240642	1	yes	no	purines/pyrimidines and conjugates	pyrimidine	yes	yes
243.122	20.1391	-0.486333	Ala-Gly-Pro, Gln-Pro	-	90588.1	99567.6	97908.8	90314.4	84337.4	87609.2	85695.3	90520	70451.9	83462.5	74888.9	102862	37992.4	44229	40005.7	33314.2	46500.1	51821.3	46783.5	47803.9	94594.7	87040.5	82916.3	38885.3	48227.2	88183.8	43556.3	2.0246	0.493926	0.132273	0.999358	no	no	amino acids, peptides and amino acid conjugates	polypeptides	no	yes
244.106	12.1316	-0.157017	Glu-Pro	-	19849.8	16321.6	13464.7	17524.1	13296.7	15896.9	13336	14552.9	13057.5	14974.1	16285	20287.5	12663.4	13253.1	10218.5	10660.2	15255.4	14094.6	12120.9	12892.1	16790.1	14270.6	16151	11698.8	13590.8	15737.2	12644.8	1.24457	0.803493	0.66516	0.935214	no	no	amino acids, peptides and amino acid conjugates	polypeptides	no	yes
244.168	3.16608	-0.601168	tridecanedioic acid, methyl-dodecanedioic acid	-	8355.11	9514.55	10125.7	13426.6	7836.33	6940.33	7083	7347.85	8684.4	13730.6	7975	7894.89	6728.81	7076.11	6104.74	6246.29	8326.2	8106.72	7282.14	6468.1	10355.5	7301.88	9571.22	6538.98	7545.79	9076.19	7042.39	1.28879	0.775919	0.637861	0.935963	no	no	fatty acyls	dicarboxylic acids	no	yes
246.122	7.57421	-0.630605	aspartyl-leucine, gamma-glutamyl-valine	+	4.47977e+06	4226167	4678060	4472675	5398940	4850380	4.28702e+06	4503354	4042170	4.81331e+06	3.51375e+06	5158936	707407	1.24941e+06	1.04211e+06	829725	1.02153e+06	760375	882614	801492	4.46417e+06	4.75992e+06	4.38204e+06	957164	866502	4.53538e+06	911833	4.97391	0.201049	2.6738e-05	1	yes	no	amino acids, peptides and amino acid conjugates	polypeptides	no	yes
247.025	14.2282	0.287824	pyridoxal phosphate	-	7923.73	8992.41	10067.6	11399.3	5750.47	7274.27	8431.05	9447.62	5653.65	10511.3	6994.53	10101.2	4534.26	5852.07	6522.75	5033.76	5386.12	8700.7	5639.32	5155.33	9595.75	7725.85	8315.15	5485.71	6220.37	8545.58	5853.04	1.46003	0.68492	0.454893	0.972941	no	yes	vitamins and cofactors	vitamin	yes	no
247.081	14.8316	-0.679765	Asp-Gly-Gly, Asn-Asp	+	1.40315e+06	1.30103e+06	1.13142e+06	1.20791e+06	995661	1.38626e+06	1.28443e+06	1.19947e+06	1.11499e+06	1.23988e+06	1.32977e+06	1.77083e+06	626428	684601	664200	536131	763186	698638	701779	726315	1.26088e+06	1.21645e+06	1.36387e+06	627840	722480	1.2804e+06	675160	1.89644	0.527304	0.188824	0.997914	no	no	amino acids, peptides and amino acid conjugates	polypeptides	no	yes
248.056	21.2044	-0.520454	pyridoxamine-5-phosphate	+	45733.2	42024.4	39463.8	42856.9	55476.1	43726.2	39964.2	43130.1	35080.7	44247.2	32593.6	63556.1	40943	46640.4	41329.1	34107.5	36486.9	35457.5	33994.8	27542.1	42519.6	45574.2	43869.4	40755	33370.3	43987.7	37062.7	1.18685	0.842568	0.710027	0.913235	no	yes	vitamins and cofactors	vitamin	yes	no
248.065	13.9918	-0.795728	aspartyl-aspartic acid	+	318712	298265	270859	298155	285058	317487	294281	288673	348040	362314	436876	434510	137787	169020	138102	114160	156294	159657	168135	164903	296498	296375	395435	139767	162247	329436	151007	2.18159	0.458382	0.0816043	0.999786	no	no	amino acids, peptides and amino acid conjugates	polypeptides	no	yes
250.062	11.5876	-0.426732	glutamylcysteine	+	131474	137933	123109	114591	144298	133999	117563	134267	74138.4	68347.1	106878	105360	413358	434342	460336	331584	341617	295804	304078	291858	126777	132532	88680.9	409905	308339	115996	359122	0.323	3.09598	1	0.00302139	yes	yes	amino acids, peptides and amino acid conjugates	polypeptides	yes	no
252.086	19.6777	-0.338295	deoxyinosine	-	48804.3	48090.4	47128.9	47853.6	45167.7	50685.1	46497.9	42553.3	51975.9	52414.6	46566.7	65077.4	50644.8	57288.5	52738.7	39401.5	73283.2	61479.2	63518.6	62481.1	47969.3	46226	54008.7	50018.4	65190.5	49401.3	57604.4	0.857596	1.16605	0.946952	0.624118	no	no	purines/pyrimidines and conjugates	purine	yes	no
254.225	3.04069	-0.884795	palmitoleic acid	+	148979	145711	129095	128419	67988.8	86884.8	77563.4	109298	61831.7	92283.1	88363	78737.7	172072	194859	239277	222276	183107	202735	150617	168084	138051	85433.7	80303.9	207121	176136	101263	191628	0.528434	1.89238	0.999171	0.0913636	no	no	fatty acyls	fatty acids	yes	no
255.256	3.06677	-0.64559	palmitic amide	+	1.5745e+06	1.15343e+06	1.63292e+06	1.67875e+06	515184	1.01273e+06	893126	766033	656147	584969	1.08405e+06	844343	540735	535289	612444	626480	667052	613570	607976	789015	1.5099e+06	796768	792376	578737	669404	1.03302e+06	624070	1.65529	0.604125	0.336631	0.980321	no	no	fatty acyls	fatty amides	no	yes
257.101	7.4637	0.0485435	5-methylcytidine	-	14541.4	18582.3	23690	10572.6	8000.07	7779.29	5137.5	14924	16666.3	30391.4	21341.9	17293.9	16961.4	15277.3	11985.6	13112.9	13705.8	39227.3	16175.6	21448.2	16846.6	8960.2	21423.4	14334.3	22639.2	15743.4	18486.7	0.851605	1.17425	0.910348	0.496952	no	no	purines/pyrimidines and conjugates	pyrimidine	no	yes
257.103	16.2995	-0.258769	glycerophosphocholine	+	7.70503e+06	7428597	6243328	6556475	6871640	7574684	6751905	7.0844e+06	7810355	7344228	10675639	10747204	9446627	9932757	9934724	8.04929e+06	11757070	11340186	10442921	10991740	6.98336e+06	7.07066e+06	9.14436e+06	9.34085e+06	1.1133e+07	7.73279e+06	1.02369e+07	0.755383	1.32383	0.979465	0.448262	no	no	glycerophospholipids	PC breakdown product	yes	no
260.03	18.2464	-0.21946	glucose-6-phosphate	-	745832	763391	753705	798040	643314	643309	561596	605443	728616	806845	687139	714670	382888	491922	456175	366174	458536	401764	407839	390345	765242	613416	734317	424290	414621	704325	419455	1.67914	0.595542	0.305294	0.993209	no	yes	carbohydrates	sugar phosphates	yes	yes
261.096	14.1659	-0.840193	Asp-Gln, Glu-Asn, Ala-Asp-Gly	+	1.38226e+06	1207149	1.06776e+06	1.1857e+06	1.27157e+06	1.32753e+06	1.2455e+06	1.20262e+06	1.17611e+06	1.31464e+06	1330531	1710450	413877	488779	481289	315169	447298	434567	406504	436748	1.21072e+06	1.2618e+06	1.38293e+06	424778	431279	1.28515e+06	428029	3.00249	0.333057	0.00647059	1	yes	no	amino acids, peptides and amino acid conjugates	polypeptides	no	yes
261.133	18.9719	-0.673434	aspartyl-lysine, glutamyl-ornithine	+	1.40393e+06	1.39749e+06	1.34489e+06	1.35482e+06	1.43106e+06	1.51958e+06	1.37869e+06	1.45882e+06	917170	1.1214e+06	1.1427e+06	1.5102e+06	483105	527319	435860	428362	633588	617469	510168	544493	1.37528e+06	1.44704e+06	1.17287e+06	468661	576429	1.33173e+06	522545	2.54854	0.392382	0.0299198	0.999947	no	no	amino acids, peptides and amino acid conjugates	polypeptides	no	yes
267.097	8.32352	0.0146025	adenosine	+	262735	316246	451870	238463	795882	536204	540385	454440	851529	719322	1.33969e+06	1.02336e+06	3.06284e+06	1716789	3129914	4.40687e+06	1.82932e+06	2.34624e+06	2.09431e+06	1.57401e+06	317329	581728	983476	3.0791e+06	1.96097e+06	627511	2.52004e+06	0.249008	4.01593	1	0.000374332	yes	yes	purines/pyrimidines and conjugates	purine	yes	no
271.251	3.85287	-0.707238	sphingosine (C16)	+	331231	331731	457756	358321	335818	344468	315870	362585	453833	422593	477151	546736	1.61782e+06	1.45154e+06	1.38185e+06	1.45918e+06	1.35277e+06	1.39472e+06	1.62632e+06	957416	369760	339685	475079	1.4776e+06	1.33281e+06	394841	1.4052e+06	0.280985	3.5589	1	0.000935829	yes	no	SL and sphingoid bases	sphingoid base	yes	yes
272.235	3.07717	-0.393491	hydroxy-hexadecanoic acid	-	18746	28591.5	32529.1	26227.8	21637.4	13998.4	10654.3	15599.9	14261.8	29026.9	14698.6	17362.9	20835.6	25688.3	18006.4	21251.8	17939.1	20319.8	17723	20493.8	26523.6	15472.5	18837.6	21445.5	19118.9	20277.9	20282.2	0.999786	1.00021	0.88615	0.719037	no	no	fatty acyls	hydroxy fatty acids	no	yes
273.267	3.89965	-0.512308	sphinganine (C16)	+	1.12668e+06	1.14781e+06	1.38594e+06	1.35401e+06	845630	1.03116e+06	767766	1.05612e+06	963092	1.08753e+06	816985	1352105	4512618	4.26282e+06	4704756	4.03626e+06	2.90544e+06	2438968	3.45312e+06	2093568	1.25361e+06	925171	1.05493e+06	4.37911e+06	2.72277e+06	1.0779e+06	3.55094e+06	0.303554	3.29431	1	0.00245989	yes	no	SL and sphingoid bases	sphingoid base	yes	yes
275.148	11.6452	-0.300062	glutamyl-lysine	-	28567.8	32657.4	35230.2	33850.5	23403.2	42383.1	19563.5	41698.7	38543.1	38482.7	43662.5	53622.7	50632.2	78687.3	67894.9	51418	65215.9	59284.4	52872.8	63966.6	32576.5	31762.1	43577.7	62158.1	60334.9	35972.1	61246.5	0.587333	1.70261	0.997059	0.176738	no	no	amino acids, peptides and amino acid conjugates	polypeptides	no	no
276.025	30.3484	-0.686282	6-phosphogluconic acid	-	82560.4	89702.8	94182.4	91077.2	87854.8	88148.8	75525.7	84341.8	94122.4	132241	86540	95252.7	53425.9	75101.1	70808.9	56810.5	66112.4	56407.9	63533.2	52979.7	89380.7	83967.8	102039	64036.6	59758.3	91795.9	61897.4	1.48303	0.674294	0.444572	0.980027	no	yes	carbohydrates	sugar phosphates	yes	no
280.106	7.51671	-0.264116	aspartyl-phenylalanine	+	2.81689e+06	2.65328e+06	2.61803e+06	2372373	2.74588e+06	2776634	2.57645e+06	2.38062e+06	1.68815e+06	2066776	1.49883e+06	2.55234e+06	461598	521951	527705	363261	471521	436471	392331	461789	2.61514e+06	2.6199e+06	1.95153e+06	468629	440528	2.39552e+06	454578	5.26977	0.189762	0	1	yes	no	amino acids, peptides and amino acid conjugates	polypeptides	no	yes
281.272	3.04899	-0.406895	oleamide	+	11902679	7065490	11467724	11460541	3.23391e+06	6.83591e+06	6.31796e+06	3.47064e+06	4.38196e+06	3266902	8767687	5728917	2.47966e+06	2.58924e+06	3970087	3.37702e+06	2752885	2700519	2.31985e+06	6.09788e+06	1.04741e+07	4.9646e+06	5.53637e+06	3.104e+06	3.46778e+06	6.99169e+06	3.28589e+06	2.12779	0.469971	0.091123	0.995241	no	no	fatty acyls	fatty amides	no	yes
283.092	9.48198	-0.0705269	guanosine	+	0	35978.2	40085.6	37727.3	43175.4	34859.5	34398.3	26235.4	32928.2	37564.8	45530.1	59850.1	134539	92674	104158	114037	65602.5	79129.1	62981.7	58359.8	28447.8	34667.1	43968.3	111352	66518.3	35694.4	88935.1	0.401353	2.49157	0.99984	0.0116845	no	yes	purines/pyrimidines and conjugates	purine	yes	yes
283.288	3.04302	-0.355793	octadecanamide	+	1.13824e+06	1013865	1.17157e+06	1.31053e+06	577162	757088	756572	655322	610181	579401	788552	657502	389290	499000	586930	526554	636366	583688	618178	579062	1.15855e+06	686536	658909	500444	604324	834666	552384	1.51103	0.661802	0.42377	0.975428	no	no	fatty acyls	fatty amides	no	yes
285.133	9.41351	-0.147423	glycylprolylhydroxyproline	-	15979.9	20493.6	18770.8	19815.7	16555.6	18089.4	12883.7	18076.3	19761.5	21079.8	17782.1	22779.3	7698.9	8706.71	7318.64	7209.71	8669.48	7128.09	6941.11	10085.1	18765	16401.2	20350.7	7733.49	8205.95	18505.6	7969.72	2.32199	0.430665	0.0559358	0.999893	no	no	amino acids, peptides and amino acid conjugates	polypeptides	no	no
285.303	3.59962	-0.327761	1-deoxy-sphinganine	+	2.11805e+06	2.13512e+06	2243774	2.47573e+06	1.96607e+06	2159990	1.54037e+06	1794797	1.506e+06	1.7375e+06	1.59794e+06	1.77434e+06	3.62214e+06	4.50823e+06	3.37799e+06	3.75731e+06	3.25452e+06	2616300	3.2045e+06	3.0911e+06	2.24317e+06	1.86531e+06	1.65395e+06	3.81642e+06	3.04161e+06	1.92081e+06	3.42901e+06	0.560164	1.78519	0.998422	0.153422	no	no	SL and sphingoid bases	sphingoid base	no	no
286.214	3.13611	-0.299518	hydroxy-oxo-hexadecanoic acid, hexadecanedioic acid	-	15165.6	18998.8	20981.9	28280.4	11378.7	32297	30051.6	10656.7	12383.1	17467.5	8991.06	9688.1	8776.41	7956.85	6838.91	7620.33	8689.63	6925.48	9145.84	7164.51	20856.7	21096	12132.5	7798.13	7981.37	18028.4	7889.75	2.28504	0.437629	0.0952139	0.998369	no	no	fatty acyls	dicarboxylic acids	no	no
287.283	3.63183	-0.227614	heptadecasphinganine	+	107151	59217.9	83810.3	67774.9	76523.2	72889.6	38423.9	100538	93184.2	137468	90844.4	143599	124679	119947	92008.3	79209	110608	63532.2	120724	63994.6	79488.6	72093.6	116274	103961	89714.6	89285.4	96837.6	0.922011	1.08459	0.894519	0.657032	no	no	SL and sphingoid bases	sphingoid base	no	yes
289.127	10.2532	-0.273891	ophthalmic acid	+	187650	235829	185172	191905	190621	215719	202511	193529	185161	178663	165228	238935	96053.7	110724	113241	72968	102733	96198.1	89930.6	89303.4	200139	200595	191997	98246.6	94541.3	197577	96394	2.04968	0.487881	0.120615	0.999545	no	no	amino acids, peptides and amino acid conjugates	polypeptides	no	yes
289.139	19.4093	-0.445228	Asp-Arg	+	622364	640337	608562	738154	598114	632544	584904	585618	484687	475574	460672	691674	440882	455601	392710	391219	546957	479494	477462	527195	652354	600295	528152	420103	507777	593600	463940	1.27948	0.78157	0.635856	0.942112	no	no	amino acids, peptides and amino acid conjugates	polypeptides	no	no
290.04	17.7471	-0.513621	sedoheptulose-7-phosphate	-	146348	151938	146387	150747	127106	129821	112714	119240	157333	159778	146022	149265	136705	181211	203318	180396	170259	154934	159363	142510	148855	122220	153100	175408	156767	141392	166087	0.85131	1.17466	0.951364	0.624358	no	yes	carbohydrates	sugar phosphates	yes	no
290.112	5.17866	-0.840514	N-Succinyl-L, L-2, 6-diaminopimelate	-	131821	126870	110195	105489	72371.4	81038.5	69712.4	71377.2	62912.7	77858.9	87177.2	64862.1	75759.1	75673.6	63708.3	62245.3	76037.1	65893.1	53884.9	67205.1	118594	73624.9	73202.7	69346.6	65755.1	88473.8	67550.8	1.30974	0.763512	0.61492	0.943182	no	no	amino acids, peptides and amino acid conjugates	amino acids	no	no
290.123	20.2451	-0.454781	argininosuccinic acid	+	541811	550050	487248	519289	434779	443248	464350	403473	313751	391100	355016	529988	452666	515063	504275	380775	311266	279845	283310	274178	524600	436463	397464	463195	287150	452842	375172	1.20702	0.828484	0.647487	0.929599	no	yes	amino acids, peptides and amino acid conjugates	amino acids	yes	yes
291.107	13.8988	-0.459675	Thr-Asp-Gly, Ala-Asp-Ser	-	64266.1	62093.9	55620.7	59966.2	47970.3	54681	55066.4	50670.8	54541.4	54553.4	55485.8	73321.2	22660.9	22905.3	20911.9	17773.2	24296.6	21042.3	22863.7	22632.8	60486.7	52097.1	59475.4	21062.8	22708.8	57353.1	21885.8	2.62056	0.381598	0.0225936	0.999973	no	no	amino acids, peptides and amino acid conjugates	polypeptides	no	yes
291.143	13.5026	-0.454158	Val-Ser-Ser, Thr-Thr-Ala	-	14800.4	25828	28620.6	22911.4	15402.3	23746.4	11681.7	17705	32753.5	34456.1	31291.5	32833.2	21074.5	41587.1	24419.7	29621.6	32583.4	42841.7	34343.7	41002.1	23040.1	17133.9	32833.6	29175.8	37692.7	24335.9	33434.2	0.727872	1.37387	0.978182	0.354305	no	no	amino acids, peptides and amino acid conjugates	polypeptides	no	yes
295.251	3.119	-0.647968	sphinga-4E, 8E, 10E-trienine	+	517953	474774	509402	545005	270002	375809	368586	331241	290348	242185	364993	352112	1688169	1.44337e+06	1.76356e+06	1.52778e+06	1.12456e+06	1.07666e+06	993997	1141033	511784	336410	312409	1605721	1.08406e+06	386868	1.34489e+06	0.287657	3.47636	1	0.00112299	yes	no	SL and sphingoid bases	sphingoid base	no	yes
296.235	3.05254	-0.557417	epoxy/oxo - octadecenoic acid, hydroxy-octadecadienoic acid	+	189402	123026	110679	103447	87101.7	94046	110131	83623.2	99065.5	80538.9	107761	103704	115765	102759	107171	142309	121140	91242.2	121205	91912.2	131638	93725.5	97767.3	117001	106375	107710	111688	0.964386	1.03693	0.893369	0.732914	no	no	fatty acyls	epoxy/oxo/hydroxy fatty acids	no	yes
298.251	3.05438	-0.44407	epoxy/oxo-octadecanoic acid, hydroxy-octadecenoic acid	-	58009.1	338237	900076	1.03491e+06	122166	780939	2.21058e+06	280310	285329	359530	75246.2	149078	50005.8	152419	71082	198881	61585.3	53250.3	86699.6	104587	582808	848499	217296	118097	76530.6	549534	97313.8	5.64703	0.177084	0.00139037	0.998743	yes	no	fatty acyls	epoxy/oxo/hydroxy fatty acids	no	yes
298.287	3.02524	-0.7614	nonadecanoic acid, methyl-octadecanoic acid, dimethyl-heptadecanoic acid, pristanic acid	+	1.34232e+06	1.28314e+06	1313516	1.3063e+06	699239	934953	954267	981101	749630	575959	979979	872829	808182	724851	807326	708920	940602	794549	843905	782828	1.31132e+06	892390	794599	762320	840471	999436	801395	1.24712	0.801848	0.685535	0.91631	no	no	fatty acyls	fatty acids	yes	no
299.283	3.54808	-0.392701	dehydrosphinganine	+	192809	253982	309364	304408	202886	236457	156744	157872	187865	227418	208942	252896	848347	1.09818e+06	693471	843147	748250	559756	890482	660854	265140	188490	219280	870786	714835	224303	792811	0.282922	3.53455	1	0.00104278	yes	yes	SL and sphingoid bases	sphingoid base	yes	yes
300.267	3.04432	-0.259376	hydroxy-octadecanoic acid, hydroxy-methyl-heptadecanoic acid	-	237456	245545	247656	340812	341670	85516.3	97154.7	64204.7	112459	186116	74569.1	166675	55801.5	112848	50074.7	45848	69606.6	173033	97390.3	83036.5	267867	147137	134955	66143	105767	183320	85954.9	2.13274	0.46888	0.0836364	0.991203	no	no	fatty acyls	hydroxy fatty acids	no	yes
301.056	15.6026	-0.473901	N-acetyl-D-glucosamine-1/6-phosphate	-	145142	144333	90727.6	154693	68365.4	98675.2	91846.6	99640.8	51528.9	63833.7	65838.5	104517	35530.9	36126.7	45875	38986.8	37290.9	33030	36861.8	43935.3	133724	89632	71429.5	39129.9	37779.5	98261.7	38454.7	2.55526	0.391349	0.0379144	0.999893	no	no	carbohydrates	sugar phosphates	yes	no
301.298	3.56	-0.425436	sphinganine (C18)	+	890835	877442	1.15846e+06	1.07397e+06	612093	699355	481542	663777	503711	542310	395808	698380	7356547	9331323	5624223	7.01615e+06	4456450	3.71463e+06	5676359	4.42134e+06	1.00018e+06	614192	535052	7.33206e+06	4.56719e+06	716474	5.94963e+06	0.120423	8.30404	1	0	yes	yes	SL and sphingoid bases	sphingoid base	yes	yes
302.225	3.04066	-0.56424	eicosapentaenoic acid	+	248207	293396	213589	238791	161056	209810	217990	205182	166094	139474	218541	210761	239174	215663	244557	224498	237817	254091	279160	205322	248495	198509	183718	230973	244097	210241	237535	0.885094	1.12982	0.940749	0.647781	no	yes	fatty acyls	fatty acids	yes	no
303.143	8.60431	-0.556201	Leu-Asp-Gly, Thr-Pro-Ser, Val-Ala-Asp	+	420968	386181	387812	400846	469308	441234	405004	429811	429435	506825	415427	552648	178728	248993	257752	176466	266946	199081	219170	182997	398952	436339	476084	215485	217049	437125	216267	2.02123	0.494748	0.125909	0.999305	no	no	amino acids, peptides and amino acid conjugates	polypeptides	no	yes
304.24	3.02286	-0.721156	eicosatetraenoic acid	+	356410	322970	482734	315252	245233	276904	276997	239987	235118	203552	327826	259173	326835	301423	328775	372718	326651	318599	341098	336926	369341	259780	256417	332438	330819	295180	331628	0.890093	1.12348	0.942834	0.63262	no	yes	fatty acyls	fatty acids	yes	no
305.159	12.5497	-0.572763	Leu-Ser-Ser, Thr-Val-Ser	-	103579	106752	101378	101433	66658.8	125166	74410.5	111024	76715.8	115451	108310	159759	73642	83997.7	74294.4	59120.2	80144.6	83579.1	84046	77168.2	103285	94315	115059	72763.6	81234.5	104220	76999	1.35352	0.738815	0.582086	0.951257	no	no	amino acids, peptides and amino acid conjugates	polypeptides	no	yes
307.084	12.2529	-0.20284	glutathione	+	11375823	12001675	11786212	10775292	12167063	11436742	11033845	10706494	8502770	8114798	9473024	14090725	21874750	23372112	24726134	18907664	16471180	16098796	16591721	15128562	1.14848e+07	11336036	1.00453e+07	22220165	1.60726e+07	1.09554e+07	1.91464e+07	0.572191	1.74767	0.997647	0.189091	no	yes	amino acids, peptides and amino acid conjugates	thiols	yes	no
312.022	16.9347	0.0646291	glutamyl-Se-methylselenocysteine	+	0	49630.8	0	28144.6	38295.9	30962.6	40268.1	28744.8	31507.9	34481.7	30273.8	34940.9	40658.1	57708.1	56834.4	37750.1	52833.8	41409	51250.8	40283.2	19443.8	34567.8	32801.1	48237.7	46444.2	28937.6	47340.9	0.611259	1.63597	0.994385	0.0611497	no	no	amino acids, peptides and amino acid conjugates	polypeptides	no	no
313.335	3.83076	-0.392448	2-amino-14, 16-dimethyloctadecan-3-ol	+	256632	252247	300191	312632	182215	186239	140774	189111	181459	176146	154158	254441	714677	908797	817532	814912	526638	495723	549760	543284	280426	174585	191551	813980	528851	215520	671415	0.320994	3.11532	1	0.00312834	yes	no	SL and sphingoid bases	sphingoid base	no	no
314.246	3.11926	-0.330025	octadecanedioic acid, dihydroxy-octadecenoic acid, hydroxy-epoxy-octadecanoic acid	-	19003.2	31751.9	41094.6	52760.2	20070.8	50276.2	47859.6	19818.5	22025.8	30495.6	16210.2	20502.3	13472.7	11932.9	8584.87	11322.4	11385.1	13842.1	14742.2	14477.9	36152.5	34506.3	22308.5	11328.2	13611.8	30989.1	12470	2.48509	0.4024	0.0503476	0.999652	no	no	fatty acyls	dicarboxylic acids	no	yes
317.159	8.32206	-0.723691	Thr-Thr-Pro, Leu-Ala-Asp	+	43995.5	49594.4	65976.7	61223.3	60120.2	53504.6	51924.6	61933.9	47688.8	67381.4	59991.3	75117.9	55805.4	62825.1	66506.6	53609.8	60277.9	63460.5	56536.3	50104.9	55197.5	56870.8	62544.8	59686.7	57594.9	58204.4	58640.8	0.992558	1.0075	0.875428	0.790053	no	no	amino acids, peptides and amino acid conjugates	polypeptides	no	yes
317.195	7.17853	-0.416027	Leu-Val-Ser, Thr-Val-Val	+	89811	103041	97135.3	101102	139339	119933	95886.1	107400	141901	150515	170431	173850	237569	315781	306411	203976	409275	320973	351156	336269	97772.5	115639	159174	265934	354418	124195	310176	0.400403	2.49749	0.999866	0.0190642	no	no	amino acids, peptides and amino acid conjugates	polypeptides	no	yes
317.293	4.10056	-0.085281	4-hydroxysphinganine	+	55430.9	53049.5	68580.3	47064.4	39190.4	45611.5	38548.8	50232.1	66035.9	76096.2	84876.6	40932.9	294013	306379	300785	257461	187641	176971	283602	152924	56031.3	43395.7	66985.4	289659	200284	55470.8	244972	0.226437	4.41623	1	0.000213904	yes	no	SL and sphingoid bases	sphingoid base	no	no
319.102	13.4891	-0.635332	Ala-Asp-Asp	+	487670	458555	152408	342976	201316	391284	395256	347554	481777	338956	613356	709153	218648	113368	214122	175744	183926	209719	150699	234735	360402	333852	535810	180471	194770	410022	187620	2.18538	0.457586	0.0825401	0.997727	no	no	amino acids, peptides and amino acid conjugates	polypeptides	no	yes
319.175	10.5389	-0.635213	Thr-Thr-Val, Leu-Thr-Ser	+	273281	253940	262971	249460	308758	295580	285326	275500	265119	268347	311341	355935	239731	289397	286111	196426	282410	274650	280460	278370	259913	291291	300185	252916	278973	283796	265944	1.06713	0.937096	0.812995	0.853503	no	no	amino acids, peptides and amino acid conjugates	polypeptides	no	yes
323.052	17.8265	-0.605439	CMP	+	42262.8	53810.5	38950.8	0	44699.9	46485.2	46575.5	36128.3	23835	35883.1	31685.6	37443.1	105627	113933	97006.1	88210.2	80850.4	68874.7	85388.8	68993.6	33756	43472.2	32211.7	101194	76026.9	36480	88610.5	0.411689	2.42902	0.999866	0.0100535	no	yes	purines/pyrimidines and conjugates	pyrimidine	yes	yes
324.036	15.1776	-0.537886	UMP	-	102526	106329	181441	108507	302075	200106	152245	187879	170084	253631	272614	403973	119072	124604	117277	106560	99627.1	88467.5	96167.8	88032	124701	210576	275075	116878	93073.6	203451	104976	1.93807	0.515977	0.178797	0.992246	no	yes	purines/pyrimidines and conjugates	pyrimidine	yes	yes
327.314	3.46417	-0.875395	N, N-dimethylsphing-4-enine	+	34403.9	74444.8	62487.1	77693.1	50699.1	57411.2	53705.7	0	64936.4	0	74685.2	55866.2	202379	265253	181897	211901	189944	148272	175691	179995	62257.2	40454	48872	215358	173476	50527.7	194417	0.259894	3.84772	1	0.00013369	yes	no	SL and sphingoid bases	sphingoid base	no	no
328.225	3.16214	-0.54291	trihydroxy-octadecadienoic acid, hydroperoxy-epoxy-octadecenoic acid	-	6227.86	9316.9	0	8585.97	5200.45	5192.34	5059.3	5927.29	7905.11	11745.9	6613.56	8495.13	7269.26	8977.74	6310.1	0	5859.16	6487.4	6660.18	7603.98	6032.68	5344.84	8689.93	5639.27	6652.68	6689.15	6145.98	1.08838	0.918797	0.377727	0.655775	no	no	fatty acyls	hydroxy fatty acids	no	no
328.24	3.01174	-0.442867	docosahexaenoic acid	-	22968	28977.1	38342	34893.8	30310.5	22754.4	21723.7	27875.7	22296.8	40088.4	25297.7	37425.9	47092.6	48631.6	35583.2	38138.4	33929	33188.7	35138	36166.5	31295.2	25666.1	31277.2	42361.4	34605.6	29412.8	38483.5	0.764298	1.30839	0.976471	0.481684	no	yes	fatty acyls	fatty acids	yes	no
329.33	3.69163	-0.626584	2S-dimethylaminooctadecane-1, 3R-diol	+	313623	353784	389744	378899	98779	90980.2	72858.9	101395	102846	83601.2	70293	130463	2798482	3666131	2.87714e+06	2825025	1.49072e+06	1.4726e+06	1.98243e+06	1.77882e+06	359013	91003.4	96800.9	3.04169e+06	1.68114e+06	182272	2.36142e+06	0.0771876	12.9554	1	0	yes	no	SL and sphingoid bases	sphingoid base	no	no
330.241	3.22142	-0.324178	trihydroxy-octadecenoic acid	-	10313.4	11648.2	15153.2	11204.8	7231.46	6921.54	6663.18	8049.53	14196.9	14195.7	10945.4	12339.9	17051.6	15426.5	13621.8	12984.3	12181.5	15978.6	11154.7	11491.6	12079.9	7216.43	12919.5	14771	12701.6	10738.6	13736.3	0.781767	1.27915	0.973877	0.46607	no	no	fatty acyls	hydroxy fatty acids	no	yes
330.256	3.00868	0.102175	docosapentaenoic acid	-	9631.49	11790.3	15308.8	18718.6	10888.4	9409.16	7123.33	11403.4	10864.6	18524.8	10585.4	14440.4	24272.4	23576.4	19896.4	19644.3	20265.2	16211.1	16980.3	17993.2	13862.3	9706.09	13603.8	21847.4	17862.5	12390.7	19854.9	0.624063	1.6024	0.995963	0.211524	no	yes	fatty acyls	fatty acids	yes	no
331.138	12.3489	-0.49456	Thr-Asp-Pro	-	35144.2	40962.1	38741.4	35960.6	36758.7	35589	30739.1	33454.4	38823.1	45244.8	46461.6	50442.8	21065.1	24823.5	20919.9	16486.9	22988.9	24525.8	22725.7	21491.5	37702.1	34135.3	45243.1	20823.8	22933	39026.8	21878.4	1.7838	0.560599	0.242273	0.995561	no	no	amino acids, peptides and amino acid conjugates	polypeptides	no	no
333.154	9.73288	-0.714285	Leu-Asp-Ser, Thr-Val-Asp	+	174351	188948	187359	187311	208895	191132	203208	176310	158540	184734	172899	199007	101749	121091	134071	92590.1	132923	108680	106053	109698	184492	194886	178795	112375	114338	186058	113357	1.64134	0.609257	0.329706	0.991497	no	no	amino acids, peptides and amino acid conjugates	polypeptides	no	yes
334.067	17.4669	-0.55852	glycerophosphoinositol	-	340587	332344	277869	301205	255896	299377	279085	271932	319112	285744	300058	349154	291822	285911	265453	225907	254219	273064	224862	257602	313001	276573	313517	267273	252437	301030	259855	1.15845	0.863219	0.743904	0.90762	no	no	glycerophospholipids	PI breakdown product	no	yes
335.133	15.6292	-0.75554	aspartylglycosamine	+	621970	485150	402140	421611	498673	383528	304836	319074	582324	516407	566730	661478	440434	434020	346509	314491	361261	341004	256152	322002	482718	376528	581735	383863	320105	480327	351984	1.36463	0.732801	0.540802	0.957487	no	no	carbohydrates	sugar amino acids	yes	yes
339.996	30.5283	-0.829354	hexose diphosphate, myoinositol diphosphate	-	22463.4	21658.2	28527.8	23266.2	16834.8	21969.7	12710	24260.1	13250.4	24778.6	17398.8	24045.5	19225.1	23538.1	20219.5	28498	15263.5	20550.1	18255.3	21261.5	23978.9	18943.7	19868.3	22870.1	18832.6	20930.3	20851.4	1.00379	0.996229	0.859652	0.775	no	no	carbohydrates	sugar phosphates	yes	no
342.116	13.0294	-0.682532	trehalose, sucrose, maltose	-	75713.7	45205.4	32737.7	70125.3	27233.2	17177.9	21452.9	20857.7	54621.4	92486.8	66790.1	74202.4	38247.4	66486.5	24620.9	44746.4	25403.2	73455.5	21015.5	30220.9	55945.5	21680.4	72025.2	43525.3	37523.8	49883.7	40524.5	1.23095	0.81238	0.532888	0.821123	no	no	carbohydrates	polysaccharides	yes	yes
344.329	2.98841	-0.484107	MAG(18:0)	+	1.97882e+06	1.791e+06	1.79566e+06	1.7891e+06	936358	1.26672e+06	1.35881e+06	1.2111e+06	1.01001e+06	971428	1313123	1.08157e+06	1.0561e+06	1.00255e+06	1.21612e+06	1.0217e+06	1.35303e+06	1.06966e+06	1.18696e+06	1.10631e+06	1.83865e+06	1.19325e+06	1.09403e+06	1.07412e+06	1.17899e+06	1.37531e+06	1.12655e+06	1.22081	0.819128	0.716364	0.900775	no	no	glycerolipids	alkylglycerol	yes	no
346.251	3.05427	-0.965074	(5Z, 7E)-(1S, 3R)-23, 24-dinor-9, 10-seco-5, 7, 10(19)-cholatriene-1, 3, 22-triol	-	17172	16661.2	23885.8	15967.9	20675.7	13763.7	12095.5	23398.2	12702.8	23413.3	14149	15749.6	8173.36	8251	6376.77	5233.19	10039	0	5357.2	7403.41	18421.7	17483.3	16503.7	7008.58	5699.9	17469.6	6354.24	2.74927	0.363732	0.00550802	0.999947	no	no	sterol and prenol lipids	vitamin D2 and derivatives	no	no
347.063	14.888	-0.371758	AMP	+	561753	560786	748237	611293	892265	965699	816435	887986	670278	1.06723e+06	1.12267e+06	1.41031e+06	904752	1.05159e+06	1.20007e+06	910039	858681	770787	916785	821722	620517	890596	1.06762e+06	1.01661e+06	841994	859579	929303	0.924972	1.08111	0.904572	0.693342	no	yes	purines/pyrimidines and conjugates	purine	yes	yes
348.047	15.6312	0.470717	IMP	-	53533.3	48008.4	43318.5	51123.2	39936.6	44871.6	49246.1	46486.2	36280	48173.9	77262.6	93418.6	16943	21087.6	26868	27318.2	26135.9	25501.6	26016.5	28796	48995.9	45135.1	63783.8	23054.2	26612.5	52638.3	24833.3	2.11966	0.471774	0.100187	0.999251	no	yes	purines/pyrimidines and conjugates	purine	yes	no
351.314	3.06084	-0.594516	N-(11Z, 14Z-eicosadienoyl)-ethanolamine	+	375724	169481	243118	169161	190673	115024	126423	124939	473056	388883	380559	400646	231437	135250	92783	133840	143843	333410	130827	123580	239371	139265	410786	148328	182915	263141	165621	1.58881	0.629402	0.270481	0.957433	no	no	fatty acyls	fatty amides	no	yes
353.33	3.03532	-0.535759	N-(11Z-eicosaenoyl)-ethanolamine	+	283505	119598	209622	94955.5	174357	74174.1	71196	66986.5	282275	186640	166774	197595	136233	99125.1	0	125725	121052	194768	95430.6	87318.9	176920	96678.4	208321	90270.8	124642	160640	107457	1.49493	0.668928	0.132086	0.929599	no	no	fatty acyls	fatty amides	no	yes
363.058	16.8829	-0.720845	GMP	+	0	59319.4	67005.1	43871.8	160317	105032	74843.7	91801	68085.4	121339	103790	119941	71154	78144.2	71665.9	67098.8	68172.1	52231.9	64366.6	53008.3	42549	107998	103289	72015.7	59444.7	84612.1	65730.2	1.28726	0.776842	0.599385	0.69754	no	yes	purines/pyrimidines and conjugates	purine	yes	yes
394.324	3.11188	-0.626721	ergostatetraenol, ergosta-5,7,24(28)-trienol	+	298591	362732	350859	344694	273385	356047	477471	351118	259840	264782	388618	438161	1.01625e+06	720256	836032	824412	595836	488193	565760	593214	339219	364506	337851	849238	560751	347192	704994	0.492474	2.03056	0.999358	0.0839037	no	yes	sterol and prenol lipids	ergosterol and C24-methyl derivatives	yes	no
398.137	28.2354	-0.563126	S-adenosylmethionine	+	336363	307897	360011	273858	484108	399115	398614	367266	265438	424345	296155	436036	629216	877589	772524	430504	564675	504712	500770	496071	319532	412276	355493	677458	516557	362434	597007	0.607084	1.64722	0.995561	0.225802	no	yes	purines/pyrimidines and conjugates	universal methyl-group donor	yes	no
403.018	31.1319	-0.562844	CDP	-	7767.58	7134.14	9100.83	8125.07	6725.91	5406.41	6800.29	4936.88	7302.6	10042.8	6656.95	7784.96	7044.83	6962.94	7938.4	5980.14	6943.48	7201.75	7129.95	6491.53	8031.9	5967.37	7946.83	6981.58	6941.68	7315.37	6961.63	1.05081	0.951644	0.847861	0.81861	no	yes	purines/pyrimidines and conjugates	pyrimidine	yes	no
404.002	30.7564	-0.691332	UDP	-	27584.6	27195.7	34389.5	24770.2	24958	19749	17217.8	17379	41535.8	66190.3	37127.5	51101.7	24537.3	24128.9	20673.4	20345.6	20456.3	20987.9	19301.3	19729.6	28485	19826	48988.8	22421.3	20118.8	32433.3	21270	1.52483	0.655809	0.450267	0.959251	no	yes	purines/pyrimidines and conjugates	pyrimidine	yes	no
408.375	2.96287	0.264464	dehydrosqualene	+	0	110339	114911	96688.4	60868.8	85222.8	69519.9	90758.4	107162	86456.5	139746	107711	591304	456888	513799	542186	494547	491105	438186	516182	80484.6	76592.5	110269	526044	485005	89115.4	505525	0.176283	5.6727	1	0	yes	no	sterol and prenol lipids	isoprenoids	no	no
410.319	3.05964	-0.480409	(22E)-(8S)-3-hydroxy-22-methyl-9, 10-seco-1, 3, 5(10), 22-cholestatetraen-9-one, AKA calicoferol D	+	111328	118039	122889	101789	110334	144022	131602	134229	76567.6	112423	144115	150399	234779	189830	212994	182257	151243	151001	158604	168255	113511	130047	120876	204965	157276	121478	181120	0.670705	1.49097	0.989813	0.347594	no	no	sterol and prenol lipids	vitamin D3 and derivatives	no	yes
422.083	17.0693	-0.19961	lactose phosphate, sucrose phosphate	-	364478	339801	232407	262801	180325	240765	211630	203354	352358	259361	233456	273869	219294	237049	214994	155093	225948	249609	178996	221100	299872	209019	279761	206608	218913	262884	212760	1.23559	0.809332	0.683342	0.920508	no	no	carbohydrates	sugar phosphates	yes	yes
424.297	3.06941	0.689218	(5Z, 7E, 22E, 24E, 26E)-(1S, 3R)-26a, 26b-dihomo-27-nor-9, 10-seco-5, 7, 10(19), 22, 24, 26(26a)-cholestahexaene-1, 3, 26b-triol	+	0	68548.1	54668.2	59242.3	55483.7	48827.7	51041.1	88566.1	0	0	28333.6	75912.3	163275	151550	125659	142071	89880.5	85790.6	102139	92653.4	45614.7	60979.6	26061.5	145639	92615.9	44218.6	119127	0.371188	2.69406	0.999866	0.000721925	no	no	sterol and prenol lipids	vitamin D2 and derivatives	no	yes
424.371	2.98129	-0.0532408	4alpha, 14alpha-dimethyl-24-methylene-cholest-7, 9(11)-dien-3beta-ol, 24-isopropenyl-22E-dehydrocholesterol	+	102900	138023	134801	143888	96418.9	118923	162750	118323	106843	124460	165636	179852	971660	839570	934694	826363	710504	543670	691669	630311	129903	124104	144198	893072	644039	132735	768555	0.172707	5.79015	1	0	yes	no	sterol and prenol lipids	ergosterol and C24-methyl derivatives	no	no
427.03	30.789	-0.499572	ADP, dGDP	-	182896	178439	209739	170239	192742	154258	123197	142238	190260	295612	184420	235830	130949	158416	140136	114074	129627	131686	123360	108030	185328	153109	226530	135894	123176	188323	129535	1.45384	0.687835	0.477807	0.973422	no	yes	purines/pyrimidines and conjugates	purine	yes	no
434.231	29.8399	-0.102101	glutathionylspermidine	+	0	50217.1	0	0	46062.3	53466	34842.5	47342.2	26500.1	0	44999.1	44041.7	80003.9	123498	105801	56047.6	74009.9	91545.4	79241	68097.9	12554.3	45428.3	28885.2	91337.7	78223.5	28955.9	84780.6	0.341539	2.92792	0.999866	0.000213904	no	yes	amines	polyamines	yes	no
437.291	3.50167	-0.153769	GPE(16:1)	-	13249.6	19041.4	20988	33121.7	18210.8	10306.6	18191.8	21955.6	14921.8	25053.9	13817	25571.7	70899.3	84642.7	86619.9	83255.4	73384.9	71433.5	84178.8	75473.6	21600.2	17166.2	19841.1	81354.3	76117.7	19535.8	78736	0.248118	4.03034	1	0.000240642	yes	no	glycerophospholipids	PE	yes	no
439.27	5.93236	-0.936528	GPC(12:0/1)	+	110119	108535	112279	103671	133149	145759	129252	127454	115723	129410	136373	212410	4.289e+06	2988836	2762018	2.56214e+06	1.34622e+06	1.17193e+06	1.27001e+06	840717	108651	133903	148479	3.1505e+06	1.15722e+06	130344	2.15386e+06	0.0605167	16.5244	1	0	yes	no	glycerophospholipids	PC	yes	no
443.025	31.025	-0.770733	GDP	-	23174.3	23823.1	24729.8	20443.2	15114.6	15979.7	10972.3	15281.7	15636.1	29079.9	15787.7	21848	15966.1	16650	12356.8	15478.5	14637.6	16247.9	12956.9	13374.8	23042.6	14337.1	20587.9	15112.8	14304.3	19322.5	14708.6	1.31369	0.761214	0.61893	0.940668	no	yes	purines/pyrimidines and conjugates	purine	yes	no
446.061	19.6777	-0.477512	CDP-ethanolamine	-	57367.7	51813.1	48805.1	47477.9	59174.8	53017.6	50272.6	49140.2	41746	53243	35813.8	46646.3	126598	148360	126003	89208.8	96492.8	88487.9	80503.9	87859.5	51365.9	52901.3	44362.3	122542	88336	49543.2	105439	0.469874	2.12823	0.999572	0.0573529	no	yes	glycerophospholipids	precursor	yes	no
451.306	5.71321	-0.189149	GPC(14:1)	+	236694	254803	244795	230499	209396	181462	197406	179523	151346	187925	171794	195975	330431	305352	307585	259425	260334	247370	221967	211528	241698	191947	176760	300698	235300	203468	267999	0.759213	1.31715	0.97869	0.483556	no	no	glycerophospholipids	PC	yes	no
453.285	3.64454	0.126265	GPE(16:0/1)	-	15375.4	19697.2	17771	20345.6	25956.7	19899	17243.8	22998	21478.2	24346.4	17316.3	21468	9806.9	7640.13	9356.95	6254.62	11249.9	7882.3	9392.81	6799.99	18297.3	21524.4	21152.2	8264.65	8831.25	20324.6	8547.95	2.37772	0.420571	0.0447059	0.99992	no	no	glycerophospholipids	PE	yes	no
453.286	4.96043	-0.492216	GPC(13:0/1)	+	79118.7	64266.7	108998	70701.8	60828.2	85412.1	58084.2	50806.5	58934.1	61991.4	104839	98926.4	444991	291912	297455	258928	225796	193323	250757	156025	80771.2	63782.7	81172.7	323321	206475	75242.2	264898	0.284042	3.52061	1	0.00139037	yes	no	glycerophospholipids	PC	yes	no
459.187	11.2751	-0.354301	5-methyl-THF	+	107291	103731	84117.2	90006.5	138669	136169	123372	117901	113495	165253	82208.8	197503	0	0	25545	0	0	0	0	0	96286.6	129028	139615	6386.24	0	121643	3193.12	38.0954	0.0262499	0	1	yes	yes	vitamins and cofactors	vitamins	yes	no
465.322	3.51975	0.247037	GPE(18:1)	-	10397.7	11201.9	14308.9	14591.4	8416.03	9638.83	6162.3	13261.5	7132.12	10052.5	6379.79	10496.3	40513.8	47526.9	45750.2	48104.2	40300.6	40016	41199.9	36000.1	12625	9369.67	8515.17	45473.8	39379.1	10169.9	42426.5	0.239707	4.17175	1	0.000213904	yes	no	glycerophospholipids	PE	yes	no
465.322	5.5953	-0.363295	GPC(15:1)	+	652872	657804	706058	644483	621462	560775	599535	538699	418901	453274	468610	546868	798527	733910	752716	593107	665326	572887	538748	557296	665304	580118	471913	719565	583564	572445	651565	0.87857	1.13821	0.939037	0.665802	no	no	glycerophospholipids	PC	yes	no
467.301	5.68079	-0.214569	GPC(14:0/1)	+	618239	650530	699192	678440	840791	840354	840625	829702	714829	849500	1.07228e+06	1.27121e+06	2.95275e+06	2.00034e+06	1.94601e+06	1.65459e+06	1.39443e+06	1.13819e+06	1.25968e+06	955015	661600	837868	976954	2.13842e+06	1.18683e+06	825474	1.66262e+06	0.496489	2.01414	0.99885	0.104652	no	no	glycerophospholipids	PC	yes	yes
475.27	3.50143	-0.017636	GPE(18:3/1)	-	31960.1	43178.3	41243.4	36273.1	40106.3	41070.5	36776.6	41448.8	44855.7	40963.1	40777.7	44990	8857.9	7188.12	8424.93	9888.23	9652.11	8307.04	11776.2	6611.57	38163.7	39850.5	42896.6	8589.79	9086.72	40303.6	8838.26	4.56013	0.219292	5.34759e-05	1	yes	no	glycerophospholipids	PE	yes	no
477.286	3.96341	-0.331405	GPE(18:2/1)	+	367860	345119	312386	373205	353302	336102	366608	323886	470144	371177	533537	489922	222997	208955	176931	184964	227021	188220	180313	198563	349643	344975	466195	198462	198529	386937	198496	1.94935	0.512991	0.154519	0.998396	no	no	glycerophospholipids	PE	yes	no
477.322	5.56047	-0.596601	GPC(16:2)	+	71292.2	64638.2	82467.6	69013.2	63979.8	52938.8	49061.1	58798.3	51230.3	55544.1	60851.5	83231.8	126333	138862	141438	114347	111744	105691	78868.2	84536.2	71852.8	56194.5	62714.4	130245	95209.8	63587.2	112727	0.56408	1.7728	0.998021	0.170936	no	no	glycerophospholipids	PC	yes	no
479.301	3.49991	-0.612885	GPE(18:1/1)	-	30075.3	33339	33673.9	33513.8	27724.2	29168.7	29660.7	27863.7	36698.6	37969.7	36450.2	36316.8	55695.4	42718.5	44416.9	52092.8	54866.9	49082.8	52558.4	43433.5	32650.5	28604.3	36858.8	48730.9	49985.4	32704.6	49358.1	0.662597	1.50921	0.992487	0.30885	no	no	glycerophospholipids	PE	yes	no
479.338	5.48887	0.0446984	GPC(16:1)	+	768563	829854	831675	744066	753043	702164	651417	646887	459622	564724	531777	711744	923519	832781	788966	672525	704567	637952	593264	627494	793539	688378	566967	804448	640819	682961	722633	0.945101	1.05809	0.90131	0.746257	no	no	glycerophospholipids	PC	yes	yes
481.317	3.51365	-0.196169	GPE(18:0/1)	-	21377.1	20854.8	26576.4	27467.6	20395	20048.4	17399	22568	27957.9	26031.1	20118	20502.1	20311.1	22529.7	21362.8	23941.7	22275.4	25163.1	24424.9	21604.5	24069	20102.6	23652.3	22036.3	23367	22607.9	22701.7	0.995872	1.00415	0.876578	0.777754	no	no	glycerophospholipids	PE	yes	yes
481.353	6.05529	-0.347406	GPC(16:0)	-	12131.7	12847.8	11788.1	11843.9	10921.3	7883.84	8372.21	5006.23	0	7540.75	6339.57	6897.84	10242.7	7886.96	9891.7	6391.64	4884.83	5950.44	7080.32	7283.86	12152.9	8045.91	5194.54	8603.25	6299.86	8464.44	7451.55	1.13593	0.880336	0.747567	0.583743	no	no	glycerophospholipids	PC	yes	yes
486.444	2.91705	-0.884162	30,32-dihydroxy-2b-methyl-bishomohopane	+	463268	482582	527986	545760	30606.6	67102	55260.5	67345.9	0	0	43882.4	0	2.67718e+06	2128128	2.86132e+06	2.70889e+06	2.14049e+06	2157409	1.84694e+06	2.05381e+06	504899	55078.7	10970.6	2.59388e+06	2.04966e+06	190316	2.32177e+06	0.0819702	12.1995	1	0	yes	no	sterol and prenol lipids	hopanoids	no	no
488.107	25.619	-0.236653	CDP-choline	+	0	0	0	0	0	33712	0	21976.7	22793.5	34588.3	0	30945.7	678863	805478	740121	526045	591534	579131	551727	548030	0	13922.2	22081.9	687627	567605	12001.3	627616	0.0191221	52.2955	1	0	yes	no	glycerophospholipids	precursor	yes	no
488.22	3.11425	-0.641827	Euchrenone a12	+	787402	872330	820931	1188747	552347	670926	731147	735220	522732	532548	860174	756044	683248	442990	463730	294092	407700	307042	396131	367511	917352	672410	667875	471015	369596	752546	420306	1.79047	0.558512	0.198636	0.995535	no	no	vitamins and cofactors	flavonoids	no	no
493.317	5.48606	-0.442215	GPC(16:1/1)	+	78507.7	79785.3	74839.7	59905.3	99955.3	98591.6	85275.3	99119.8	92237.7	87714.3	127993	107947	227890	164004	177184	164572	160679	124180	131180	105371	73259.5	95735.5	103973	183412	130353	90989.3	156882	0.579984	1.72419	0.99639	0.195134	no	no	glycerophospholipids	PC	yes	yes
495.333	5.51699	-0.23924	GPC(16:0/1)	+	1.15452e+06	1.21413e+06	1.21025e+06	1.11859e+06	1445882	1.27484e+06	1.35272e+06	1.31546e+06	1367316	1.37932e+06	1.64627e+06	1.76896e+06	3.43377e+06	3.0794e+06	3.04914e+06	2.89646e+06	2.26185e+06	2.06442e+06	2.41501e+06	2.00103e+06	1.17437e+06	1.34722e+06	1.54047e+06	3.11469e+06	2185576	1.35402e+06	2.65013e+06	0.510926	1.95723	0.999305	0.100829	no	no	glycerophospholipids	PC	yes	yes
503.301	6.1346	-0.182789	GPE(20:3/1)	-	13891.5	13263.2	18397.7	19956.1	17322.8	16101.4	18585.9	18556.5	17295.8	17103.6	22120.8	23129.9	21390.3	13237.2	13567.7	12906.1	10662.3	8873.42	12199.7	9267.05	16377.1	17641.7	19912.5	15275.3	10250.6	17977.1	12763	1.40854	0.709957	0.429545	0.973422	no	no	glycerophospholipids	PE	yes	no
504.169	14.3245	-0.761969	maltotriose	+	53559.3	60973.5	54637.1	44698.8	41545.4	56931.4	49500.3	50331.5	65363.9	48432.9	84232	84323.3	115630	128673	135794	110128	165491	156286	137322	126885	53467.2	49577.2	70588	122556	146496	57877.5	134526	0.430232	2.32432	0.99984	0.0299465	no	no	carbohydrates	polysaccharides	yes	yes
505.317	6.00364	-0.154254	GPE(20:2/1)	-	11478.3	13545.1	16221.2	19119.3	14890	14944.8	17905.9	20418.9	16785.2	16652.3	22079.2	24109	33674.7	21135.9	23636.3	19167.2	19161.5	24368.8	19122.9	16153.8	15091	17039.9	19906.4	24403.5	19701.8	17345.8	22052.6	0.786562	1.27136	0.962166	0.537834	no	no	glycerophospholipids	PE	yes	no
506.996	29.243	-0.540952	ATP, dGTP	-	14079.4	13298.4	16787.9	11225.3	14074.7	11830.8	7866.18	7525.25	16542.8	19570	12902.6	14080.3	10162.8	10555.9	8499.46	9089.15	9766.21	8937.57	6881.26	6280.24	13847.7	10324.2	15773.9	9576.83	7966.32	13315.3	8771.58	1.51801	0.658759	0.400428	0.97869	no	no	purines/pyrimidines and conjugates	purine	yes	no
507.333	5.36781	-0.0333203	GPC(17:1/1)	+	0	0	0	0	0	24220.7	0	0	0	0	27429.1	0	101214	58309.5	56575.9	57042.7	47928.4	52227.4	48678.5	44834.3	0	6055.17	6857.28	68285.5	48417.2	4304.15	58351.3	0.0737627	13.557	1	0	yes	no	glycerophospholipids	PC	yes	yes
507.369	5.2791	-0.531006	GPC(18:1)	+	283238	242526	257782	244749	220133	214406	237690	190086	161485	162463	168594	218170	218663	230139	202638	204388	219113	185471	166261	150309	257074	215579	177678	213957	180288	216777	197123	1.09971	0.909335	0.792647	0.868102	no	no	glycerophospholipids	PC	yes	no
509.348	5.43074	-0.639814	GPC(17:0/1)	+	114426	112127	114644	107198	122594	106868	98556.1	128670	117349	124506	158224	171996	435562	413553	402640	384832	344397	295698	338340	295888	112099	114172	143019	409147	318581	123096	363864	0.338304	2.95593	1	0.00457219	no	no	glycerophospholipids	PC	yes	yes
515.302	5.54827	-0.778845	GPC(18:4/1)	+	223796	231159	217019	201036	376006	359041	335554	344163	228601	270514	273027	409902	67277.9	56169.6	62000.4	47890.8	58006.8	38624	52384.5	37022.3	218253	353691	295511	58334.7	46509.4	289151	52422	5.51584	0.181296	0	1	yes	no	glycerophospholipids	PC	yes	no
517.317	5.44506	-0.506857	GPC(18:3/1)	+	3.1629e+06	3.24502e+06	2.93644e+06	2.84342e+06	4289009	4.11755e+06	3837087	3.69114e+06	4202879	4245656	5.28155e+06	5.72647e+06	7353512	5.09633e+06	4990243	4.54426e+06	4039796	3.37799e+06	3.70396e+06	2.77015e+06	3.04695e+06	3.9837e+06	4.86414e+06	5.49609e+06	3.47297e+06	3.96493e+06	4.48453e+06	0.884134	1.13105	0.896658	0.697273	no	no	glycerophospholipids	PC	yes	yes
519.333	5.33108	-0.804064	GPC(18:2/1)	+	4.2425e+06	4255947	4.23445e+06	3248625	5252603	5.26774e+06	4817043	4126330	5556337	4425369	7695081	5924221	12202860	9007184	8857064	8.01916e+06	8.24209e+06	7258531	7.14437e+06	5.58747e+06	3.99538e+06	4.86593e+06	5900252	9.52157e+06	7.05812e+06	4.92052e+06	8289841	0.59356	1.68475	0.995963	0.204492	no	no	glycerophospholipids	PC	yes	yes
523.364	5.34984	-0.530374	GPC(18:0/1)	+	1.50381e+06	1423792	1.53737e+06	1295277	1.39339e+06	1.31252e+06	1234894	1.28419e+06	1.38309e+06	1.40332e+06	1.74044e+06	1.63541e+06	12647169	13058081	12889122	11758642	9119692	8522613	8304813	7.34437e+06	1.44006e+06	1.30625e+06	1.54057e+06	1.25883e+07	8.32287e+06	1.42896e+06	1.04556e+07	0.13667	7.31691	1	0	yes	no	glycerophospholipids	PC	yes	yes
528.455	3.1545	-0.948679	32,35-anhydrobacteriohopaneterol	+	73074.9	55018.6	0	0	0	0	0	0	0	0	19302.8	0	270496	179678	198309	170951	189817	128833	139698	140966	32023.4	0	4825.71	204859	149829	12283	177344	0.0692612	14.4381	1	0	yes	no	sterol and prenol lipids	hopanoids	no	no
537.38	5.24661	-0.311086	GPC(19:0/1)	+	0	0	0	0	0	0	0	0	0	0	0	0	174709	162561	176900	178929	159729	100720	123536	115359	0	0	0	173275	124836	0	149055	only in S	only in S	1.00001	1.3369e-05	yes	no	glycerophospholipids	PC	yes	no
537.512	2.95991	-0.157598	SP(34:1)	+	12847485	13640311	14572863	13649721	11242285	13226893	11877290	12642822	10037582	12067141	13907608	14163323	27162654	29014698	31539878	30785738	26519380	24421050	24547986	23552078	13677595	1.22473e+07	1.25439e+07	29625742	2.47601e+07	1.28229e+07	2.71929e+07	0.471554	2.12065	0.999679	0.0563369	no	yes	SL and sphingoid bases	ceramides	yes	no
543.333	5.26384	-0.145963	GPC(20:4/1)	+	269534	244195	216977	191164	304142	309906	260871	222880	252941	199413	329117	242955	564215	424716	414429	405284	347114	294907	281214	213039	230467	274450	256106	452161	284069	253674	368115	0.689118	1.45113	0.980374	0.40262	no	no	glycerophospholipids	PC	yes	yes
545.348	5.22098	-0.333006	GPC(20:3/1)	+	499592	473163	441758	325564	584410	612951	485306	429462	544434	496034	754281	536114	2.57565e+06	1.88193e+06	1.83213e+06	1625753	1.29518e+06	1.12523e+06	1.18237e+06	885297	435019	528033	582716	1.97887e+06	1.12202e+06	515256	1.55044e+06	0.332328	3.00907	0.999947	0.00566845	yes	no	glycerophospholipids	PC	yes	no
547.364	5.16669	-0.74312	GPC(20:2/1)	+	328474	313804	342098	249862	342214	339272	315684	237246	397394	300189	523409	378302	2.88365e+06	2.07562e+06	1.95906e+06	1.90748e+06	1.62758e+06	1.29178e+06	1.35341e+06	1.1372e+06	308559	308604	399823	2.20645e+06	1.35249e+06	338996	1.77947e+06	0.190503	5.24925	1	8.02139e-05	yes	no	glycerophospholipids	PC	yes	no
555.523	2.97298	-0.399869	N-hexadecanoyl-4S-hydroxysphinganine	+	455292	580513	631450	647625	552762	594618	593262	653218	471419	644284	667774	691476	1.21493e+06	1.28585e+06	1282080	1.31582e+06	1.05344e+06	950373	972009	980395	578720	598465	618738	1.27467e+06	989054	598641	1.13186e+06	0.5289	1.89072	0.999198	0.116872	no	yes	SL and sphingoid bases	ceramides	yes	no
565.071	17.5724	-0.450277	CDP-glucose	-	24726.4	24430.5	18799.2	25379.3	19200.8	20139.6	20388.6	18411.8	21160.5	18302.3	17377.1	21314.6	30099.9	23945.4	25181.4	18102	25956.8	23712.9	20796	22389.2	23333.8	19535.2	19538.6	24332.2	23213.7	20802.5	23773	0.875051	1.14279	0.943743	0.654973	no	no	purines/pyrimidines and conjugates	pyrimidine conjugate	yes	no
565.544	2.9718	-0.311802	SP(36:1)	+	9538721	10207315	11439725	10387318	6412937	7.42235e+06	6481300	7.46086e+06	5.68173e+06	6.28689e+06	7.87381e+06	7993659	22551594	24791934	27570088	27056146	22205904	19795724	20880994	19387856	1.03933e+07	6.94436e+06	6.95902e+06	2.54924e+07	2.05676e+07	8.09888e+06	23030030	0.351666	2.84361	1	0.00582888	no	yes	SL and sphingoid bases	ceramides	yes	no
567.332	5.14817	0.0527686	GPC(22:6/1)	+	3.06077e+06	2.84459e+06	2.69137e+06	2.06458e+06	3.71206e+06	3.87046e+06	3.36508e+06	2.82834e+06	3.07072e+06	2571218	3.7085e+06	2.82376e+06	5507219	3.71094e+06	3612153	3449631	2.88352e+06	2.20948e+06	2.41849e+06	1.6992e+06	2.66533e+06	3.44398e+06	3.04355e+06	4.06998e+06	2.30267e+06	3.05095e+06	3.18633e+06	0.957514	1.04437	0.815053	0.789679	no	no	glycerophospholipids	PC	yes	yes
579.426	4.99588	-0.080083	GPC(22:0/1)	+	40733.3	0	0	0	0	0	0	0	0	0	26610.9	0	511767	414745	457170	424036	285953	263611	203899	193176	10183.3	0	6652.72	451929	236660	5612.01	344295	0.0163	61.3496	1	0	yes	no	glycerophospholipids	PC	yes	no
593.575	2.97654	-0.824599	SP(38:1)	+	931353	1.05278e+06	1.05468e+06	1.02399e+06	291682	335959	318055	347730	300437	270019	391719	391675	2869410	3.03468e+06	3.54419e+06	3.53338e+06	2.53569e+06	2.49508e+06	2.45104e+06	2.45955e+06	1.0157e+06	323357	338462	3.24542e+06	2.48534e+06	559174	2.86538e+06	0.195148	5.12431	1	5.34759e-05	yes	yes	SL and sphingoid bases	ceramides	yes	no
598.312	5.15951	-0.292265	GPI(18:1/1)	-	973579	979628	1.07147e+06	846910	952764	923837	839567	824915	1.21881e+06	1094783	1.34366e+06	1.1127e+06	3.96475e+06	3.2468e+06	3.02159e+06	2.93467e+06	2.65501e+06	2.65683e+06	2.42688e+06	2.27711e+06	967896	885271	1.19249e+06	3.29195e+06	2.50396e+06	1.01522e+06	2.89795e+06	0.350323	2.85451	1	0.00647059	no	no	glycerophospholipids	PI	yes	yes
607.082	31.9075	-0.62132	UDP-N-acetylglucosamine	-	121055	122865	136251	131677	136661	127419	112083	106879	78125.9	128087	71495.4	158755	39022.4	42803	41334	29370.9	35479.3	29618.3	28347.9	29961	127962	120760	109116	38132.6	30851.6	119279	34492.1	3.45816	0.289171	0.00213904	1	yes	no	purines/pyrimidines and conjugates	pyrimidine conjugate	yes	no
607.458	4.84685	-0.406222	GPC(24:0/1)	+	99648	86102.6	86611.1	73088.4	52362.2	36562.1	34734.9	0	53036.5	54908.2	88896	51985.7	981476	762148	850439	753495	528912	492524	480828	389193	86362.5	30914.8	62206.6	836889	472864	59828	654877	0.0913576	10.946	1	0	yes	no	glycerophospholipids	PC	yes	no
612.152	12.7732	-0.212102	glutathione disulfide	-	13462.6	15507.5	0	0	6476.63	7649.54	0	0	11809.2	0	11373	0	0	0	0	0	8058.2	8202.77	7627.02	10006.4	7242.53	3531.54	5795.57	0	8473.6	5523.22	4236.8	1.30363	0.767089	0.0154011	0.0590909	no	no	amino acids, peptides and amino acid conjugates	thiols	yes	no
614.491	2.88725	0.559564	DAG(36:5/2)	+	120850	141729	151383	160309	112333	103598	146068	96270.5	128995	95564.3	166599	156065	250705	164589	198413	205220	188910	155033	174926	163291	143568	114568	136806	204732	170540	131647	187636	0.701609	1.4253	0.987059	0.371364	no	yes	glycerolipids	acylglycerols	yes	no
616.507	2.90636	-0.67041	DAG(36:4/2)	+	101601	124006	123357	129941	76528.1	96865.8	85443.1	75188.2	75218.8	52391.7	112336	104269	226239	232927	222406	179476	194541	207600	216234	218777	119726	83506.3	86054	215262	209288	96428.8	212275	0.454264	2.20136	0.999733	0.0383155	no	yes	glycerolipids	acylglycerols	yes	yes
622.554	2.93611	-0.112704	DAG(36:1/2)	+	105226	83691.2	91026.1	73752.8	52688.4	91159.4	104720	75254.9	68550.6	47660.1	81060.4	73274.2	120616	145169	118504	135367	111096	90355.1	86223.2	74445.2	88424.1	80955.8	67636.3	129914	90529.8	79005.4	110222	0.716785	1.39512	0.980481	0.409278	no	yes	glycerolipids	acylglycerols	yes	no
635.452	4.73711	-0.276838	GPC(25:0/2)	+	0	51966.6	0	29564.7	45269.9	49641.3	0	0	0	0	0	41438.4	109609	136505	96339.5	131145	100774	81942.3	85569	92254.9	20382.8	23727.8	10359.6	118400	90135.1	18156.7	104267	0.174136	5.74263	1	0	yes	yes	glycerophospholipids	PC	yes	no
663.11	19.4887	-0.575223	NAD	-	481695	461196	435001	434456	479938	464791	446196	424690	398657	440138	469574	533719	457867	463132	424175	341849	454187	418730	412088	391912	453087	453904	460522	421756	419229	455838	420492	1.08406	0.922461	0.805936	0.870963	no	yes	vitamins and cofactors	cofactor	yes	no
663.484	4.83815	0.295181	GPC(27:0/2)	+	136812	119286	122707	127729	105925	89305.5	121681	86651.1	89214.6	98886	122930	105226	194818	181913	160756	165596	157356	140769	157510	192370	126633	100891	104064	175771	162001	110529	168886	0.654462	1.52797	0.99377	0.287086	no	yes	glycerophospholipids	PC	yes	no
666.222	14.5276	-0.422073	glycogen, stachyose, maltotetraose	+	137135	121660	121738	117985	107473	107546	104091	100519	125110	138548	186566	182230	240780	246887	243919	213106	290829	267486	277840	268410	124630	104907	158113	236173	276141	129217	256157	0.504444	1.98238	0.999385	0.0842246	no	no	carbohydrates	polysaccharides	yes	yes
677.5	4.84748	-0.150827	GPC(28:0/2)	+	834282	851744	923295	849137	770470	651409	641772	662415	590482	729092	653705	799772	5414015	5.16966e+06	4.92354e+06	5.042e+06	3.23124e+06	3152354	2.9855e+06	2.83581e+06	864614	681516	693263	5.1373e+06	3051227	746465	4.09426e+06	0.18232	5.48487	1	5.34759e-05	yes	yes	glycerophospholipids	PC	yes	no
685.469	3.58047	0.0217772	GPE(32:3/2)	-	92688.3	101370	119954	103147	121018	71328.9	73429.4	87941.1	45883.5	122976	55400.2	77303.7	4687.72	0	0	0	0	0	0	6386.2	104290	88429.5	75390.9	1171.93	1596.55	89370	1384.24	64.5625	0.0154889	0	1	yes	yes	glycerophospholipids	PE	yes	no
687.484	3.43031	-0.683811	GPE(32:2/2)	-	191137	202134	255334	213150	246412	151128	154012	177643	120211	291575	149255	188170	15123.5	16126.9	10506.9	11665.9	24336.6	15884.5	15390.1	14555.9	215439	182299	187302	13355.8	17541.8	195013	15448.8	12.6232	0.0792192	0	1	yes	yes	glycerophospholipids	PE	yes	no
691.516	4.84653	-0.662958	GPC(29:0/2)	+	235602	194334	171929	146056	116494	108976	132195	128518	119778	143293	117953	114245	790078	634216	654988	710168	654618	661661	534196	548759	186980	121546	123817	697363	599808	144114	648586	0.222198	4.50049	1	0.00013369	yes	yes	glycerophospholipids	PC	yes	no
697.504	3.39396	0.875643	GPE(34:4/1)	-	258285	257520	308674	279293	237930	181354	187540	209379	176614	234899	167251	179037	106658	106463	94110	81609.7	101584	92207.5	101674	82076.1	275943	204051	189450	97210.2	94385.5	223148	95797.8	2.32936	0.429302	0.0587166	0.999866	no	yes	glycerophospholipids	PE	yes	no
699.52	3.34407	0.070073	GPE(34:3/1)	+	46664844	43770392	49661016	49483996	38603896	41317284	39156840	40024384	34940684	35006096	39494320	42956712	27993568	28433674	25646634	25648054	29909138	25394150	26828868	25409824	47395062	39775601	38099453	2.69305e+07	26885495	4.17567e+07	2.6908e+07	1.55183	0.644399	0.399706	0.986631	no	yes	glycerophospholipids	PE	yes	no
700.601	2.9879	-0.0838831	DAG(42:4)	-	8118.57	17605.3	14995.3	15522.3	10884.3	13977	9399.45	14313.1	10393.6	19676.8	14618.2	16676.5	19804.8	20129.4	13110.9	16319.1	13412.7	13823.7	12244.2	13468.5	14060.4	12143.5	15341.3	17341	13237.3	13848.4	15289.1	0.905766	1.10404	0.916684	0.685267	no	yes	glycerolipids	acylglycerols	yes	no
701.536	3.35481	0.159175	GPnE(34:1/2)	+	6.49871e+06	5.99273e+06	6825369	6941231	4904283	5863252	5.34245e+06	5856373	4.84158e+06	4628170	5.33537e+06	5897138	7.54294e+06	7850656	7.11039e+06	7402951	9940618	8953233	9407995	8906261	6.56451e+06	5.49159e+06	5175565	7.47673e+06	9.30203e+06	5.74389e+06	8.38938e+06	0.684662	1.46058	0.990134	0.336604	no	no	glycerophospholipids	PE	yes	no
702.617	3.05716	-0.368401	DAG(42:3)	+	153578	114541	130391	115039	89018.9	140269	117592	119853	80334.3	0	119166	136952	163080	127074	147118	139688	110111	110074	118187	124832	128387	116683	84113	144240	115801	109728	130021	0.843927	1.18494	0.945722	0.38631	no	yes	glycerolipids	acylglycerols	yes	no
703.552	3.38348	-0.770047	GPE(34:1/1)	+	672513	531940	637793	660691	618529	682386	602181	645824	644056	609385	698964	760554	0	0	0	0	0	0	0	0	625734	637230	678240	0	0	647068	0	only in R	only in R	0	1	yes	yes	glycerophospholipids	PE	yes	no
704.632	3.05611	-0.156579	DAG(42:2)	+	2.5649e+06	2.46069e+06	2.61028e+06	2376280	1.9957e+06	2.84403e+06	2.55432e+06	2.7084e+06	1.70099e+06	1.67644e+06	2.50726e+06	2.77508e+06	1123387	1.07827e+06	1.12665e+06	1.08247e+06	1.0242e+06	897088	879793	889056	2.50304e+06	2.52561e+06	2.16494e+06	1.10269e+06	922533	2.39787e+06	1.01261e+06	2.368	0.422298	0.0498396	0.99992	no	yes	glycerolipids	acylglycerols	yes	no
705.531	4.84385	0.00578923	GPC(30:0/2)	+	1.60452e+06	1.59175e+06	1.63358e+06	1.58309e+06	997821	747467	814914	848233	903603	909642	1.01035e+06	991931	12661283	13113470	11423870	12368820	8391422	8575930	8.01946e+06	7311349	1.60323e+06	852109	953881	1.23919e+07	8.07454e+06	1.13641e+06	1.02332e+07	0.111051	9.00487	1	0	yes	yes	glycerophospholipids	PC	yes	yes
713.5	3.41804	-0.871822	GPE(34:3/2)	-	129300	132064	151691	128955	137409	91907.9	91205.8	112683	82477.8	137832	86054.6	98146.2	11786.6	8978.65	11806.3	8788.68	15299.2	12827.2	13077.5	11033	135502	108302	101128	10340.1	13059.2	114977	11699.7	9.8274	0.101756	0	1	yes	yes	glycerophospholipids	PE	yes	no
713.536	3.32976	0.227691	GPC(32:3/1)	+	12316007	12132784	13419530	13278363	9222260	9404377	9096830	9440041	8025788	7623417	9490941	10110060	6066892	5.52536e+06	5.11599e+06	5376328	6710421	5.78756e+06	6086732	6.00429e+06	12786671	9290877	8.81255e+06	5.52114e+06	6.14725e+06	1.02967e+07	5.8342e+06	1.76489	0.566608	0.256123	0.994759	no	yes	glycerophospholipids	PC	yes	yes
715.552	3.35838	-0.119134	GPC(32:2/1)	+	7.27285e+06	6539807	7.18303e+06	7107322	3.76106e+06	4211570	3.95638e+06	4.28027e+06	4424152	4014777	5045943	5.40548e+06	17582096	18056720	16880966	17081056	15136862	14494373	14476469	13971182	7.02575e+06	4.05232e+06	4.72259e+06	1.74002e+07	1.45197e+07	5.26689e+06	1.596e+07	0.330006	3.03025	1	0.00334225	yes	yes	glycerophospholipids	PC	yes	yes
719.547	4.85153	-0.0210283	GPC(31:0/2)	+	264057	285013	243964	266350	136812	112157	114786	143031	188295	139009	184628	124183	1.30742e+06	1.11987e+06	1158616	1.07715e+06	1.16339e+06	1.1525e+06	1.0527e+06	983881	264846	126696	159029	1.16577e+06	1.08812e+06	183524	1.12694e+06	0.162851	6.14058	1	0	yes	yes	glycerophospholipids	PC	yes	yes
721.289	27.8092	-0.276677	trypanothione-disulfide	-	6827924	7.29383e+06	8.08437e+06	7.20254e+06	5.83682e+06	6.08516e+06	6.34624e+06	6.32008e+06	4.16757e+06	5930915	5692891	7012671	4244947	5299222	5.46366e+06	4.20656e+06	4289811	4.38432e+06	4428001	4.66482e+06	7.35216e+06	6.14708e+06	5.70101e+06	4.8036e+06	4.44174e+06	6.40008e+06	4.62267e+06	1.3845	0.722282	0.546203	0.965642	no	no	amino acids, peptides and amino acid conjugates	thiols	yes	no
723.304	24.1868	0.248479	trypanothione	+	1.446e+06	1.69096e+06	1530867	957904	2.13026e+06	2.01464e+06	1554067	1.51859e+06	631324	0	805593	722779	1.24681e+06	1.80724e+06	1.47052e+06	631413	1.67245e+06	1.57524e+06	1.33394e+06	1.34045e+06	1.40643e+06	1.80439e+06	539924	1.289e+06	1.48052e+06	1.25025e+06	1.38476e+06	0.902865	1.10759	0.90238	0.337406	no	yes	amino acids, peptides and amino acid conjugates	thiols	yes	no
725.499	4.58299	0.628773	GPC(32:4/2)	+	622971	575462	537582	630720	697632	616927	601970	624599	339970	438242	291630	470276	131259	94230.4	105628	59370.6	80889.3	56679.4	85079.9	76189.7	591684	635282	385030	97622	74709.6	537332	86165.8	6.23602	0.160359	0	1	yes	yes	glycerophospholipids	PC	yes	no
725.535	3.35325	0.769158	GPE(36:4/1)	-	156234	161138	183338	155320	90927	114786	104980	108030	124526	111833	108114	101515	66004.2	64245.5	59721	51753.9	65821.8	65431.5	65022.1	54921.4	164008	104681	111497	60431.1	62799.2	126728	61615.2	2.05677	0.486198	0.123102	0.999332	no	yes	glycerophospholipids	PE	yes	no
727.515	4.83664	-0.161056	GPC(32:3/2)	+	7906443	7.74944e+06	7415280	7.91735e+06	7.8474e+06	7316443	7.22795e+06	7.34185e+06	6.15019e+06	7234206	6522917	8173312	2.33392e+06	1.78734e+06	1742140	1.76889e+06	1.8601e+06	1.88299e+06	1789412	1.80576e+06	7747129	7.43341e+06	7.02016e+06	1.90807e+06	1.83457e+06	7.40023e+06	1.87132e+06	3.95455	0.252873	0.000427807	1	yes	yes	glycerophospholipids	PC	yes	yes
727.551	3.31544	0.139391	GPE(36:3/1)	+	18612538	18105070	20975188	20248664	14074708	15243636	14811046	15625991	12660624	11327981	14532206	15696478	11568720	12274154	11199249	11806686	12260538	10897927	11114993	10856010	19485365	1.49388e+07	1.35543e+07	1.17122e+07	11282367	1.59928e+07	1.14973e+07	1.39101	0.718902	0.547112	0.96484	no	yes	glycerophospholipids	PE	yes	yes
729.532	4.83783	-0.964828	GPC(32:2/2)	+	6.89093e+06	6753360	6315347	6.53981e+06	6114511	6.07974e+06	6047321	5990758	6616953	6238406	7.6904e+06	7.38408e+06	3.42035e+06	2.6379e+06	2.62055e+06	2.75911e+06	3275883	3.39914e+06	3.04504e+06	3087115	6.62486e+06	6.05808e+06	6982458	2.85948e+06	3.2018e+06	6.55513e+06	3.03064e+06	2.16296	0.46233	0.0882353	0.99984	no	yes	glycerophospholipids	PC	yes	no
729.567	3.34645	0.163059	GPE(36:2/1)	+	4.14422e+06	3.71144e+06	4.3894e+06	4.53374e+06	2.28264e+06	2977933	2.56287e+06	2.98255e+06	2.43415e+06	2.05281e+06	2.61991e+06	2.92497e+06	7.95276e+06	8.20735e+06	7531643	7891629	8026418	7.69586e+06	7426431	7.48923e+06	4.1947e+06	2.7015e+06	2.50796e+06	7.89585e+06	7.65948e+06	3.13472e+06	7.77767e+06	0.403041	2.48114	0.999866	0.0157487	no	yes	glycerophospholipids	PE	yes	yes
731.547	4.84387	-0.231641	GPC(32:1/2)	+	907218	874990	780339	821794	722917	714988	717968	721525	864559	724036	1.0129e+06	850873	2364798	1.8385e+06	1.80418e+06	1.85043e+06	1.95477e+06	2.04682e+06	1.67728e+06	1.81655e+06	846085	719349	863092	1.96448e+06	1.87385e+06	809509	1.91917e+06	0.421802	2.37078	0.999866	0.0272193	no	yes	glycerophospholipids	PC	yes	yes
735.483	3.34885	0.662143	GPE(36:6/2)	+	1.06395e+06	1.10317e+06	1.13363e+06	1.05157e+06	1.01984e+06	1.05114e+06	993934	1.00956e+06	842924	960652	849600	1.08542e+06	126546	121062	99804.8	143413	97134.2	67848.9	90194.5	72876.3	1.08808e+06	1.01862e+06	934650	122706	82013.5	1.01378e+06	102360	9.90411	0.100968	0	1	yes	yes	glycerophospholipids	PE	yes	no
737.499	3.3393	0.252099	GPE(36:5/2)	+	2.60532e+06	2.71054e+06	2.72339e+06	2.71284e+06	2.38003e+06	2432543	2.40324e+06	2438244	2.52281e+06	2.71032e+06	2.8485e+06	3109304	391308	392423	349431	372205	380013	277593	305745	346655	2.68802e+06	2.41352e+06	2.79773e+06	376342	327502	2.63309e+06	351922	7.48203	0.133653	0	1	yes	yes	glycerophospholipids	PE	yes	no
739.515	3.34169	-0.0898248	GPE(36:4/2)	+	2.25621e+06	2320660	2.34428e+06	2.45902e+06	1.88685e+06	2.12412e+06	2.24246e+06	2214162	2.12738e+06	2.34678e+06	2.65924e+06	2656710	577613	691680	550782	551861	740538	574827	648490	616138	2.34504e+06	2.1169e+06	2.44753e+06	592984	644998	2.30316e+06	618991	3.72082	0.268758	0.000828877	1	yes	yes	glycerophospholipids	PE	yes	no
739.551	4.25972	0.5363	GPC(34:4/1)	+	209269	196827	226763	181197	172514	173052	166410	191355	148266	141454	237341	152047	91852	68532	55816.3	75736.4	65788	64318.7	106374	83757.9	203514	175833	169777	72984.2	80059.6	183041	76521.9	2.39201	0.418058	0.0381818	0.99992	no	yes	glycerophospholipids	PC	yes	no
741.531	3.34408	-0.149251	GPE(36:3/2)	+	2.33225e+06	2.12642e+06	2.69119e+06	2.43517e+06	1761201	2.15577e+06	1.95862e+06	2.04119e+06	1.89923e+06	2.07459e+06	2096213	2.411e+06	843139	831245	757878	766046	943627	729296	783312	729704	2.39626e+06	1.97919e+06	2.12026e+06	799577	796485	2.16524e+06	798031	2.71322	0.368565	0.017139	1	no	yes	glycerophospholipids	PE	yes	no
741.567	4.24086	0.0698046	GPC(34:3/1)	+	1.38335e+06	1.56384e+06	1400589	1.45764e+06	1.2811e+06	1.13918e+06	1.21891e+06	1.18558e+06	1.03004e+06	917196	1.30629e+06	1.02019e+06	565488	493265	533172	510072	442516	427828	425309	434936	1.45135e+06	1.20619e+06	1.06843e+06	525499	432647	1.24199e+06	479073	2.59249	0.38573	0.0241444	0.999947	no	yes	glycerophospholipids	PC	yes	no
743.076	29.3526	-0.994138	NADP	-	129773	134909	155351	158403	129804	144406	124266	150577	106836	179591	116444	172853	124391	183023	170526	132738	158957	130547	149328	132620	144609	137263	143931	152669	142863	141934	147766	0.960533	1.04109	0.897326	0.752861	no	yes	vitamins and cofactors	cofactor	yes	no
753.531	4.83668	-0.690924	GPC(34:4/2)	+	1.83744e+06	1755279	1.75008e+06	1.82172e+06	1.89385e+06	1.89747e+06	1.83495e+06	1.7361e+06	1.59707e+06	1.68337e+06	1.77928e+06	1.948e+06	324377	314553	295116	336572	362400	330724	339443	331157	1.79113e+06	1.84059e+06	1.75193e+06	317654	340931	1.79455e+06	329293	5.44971	0.183496	0	1	yes	yes	glycerophospholipids	PC	yes	no
755.546	4.83783	0.297645	GPC(34:3/2)	+	11958896	11948115	11374424	11404630	11312820	10662544	10754663	10466371	10710661	10635113	12151488	11666934	7.81209e+06	6.05409e+06	5.91493e+06	6.01287e+06	6255886	6.09215e+06	5.85407e+06	6040045	1.16715e+07	1.07991e+07	11291049	6448494	6.06054e+06	1.12539e+07	6.25451e+06	1.79932	0.555765	0.222594	0.996845	no	yes	glycerophospholipids	PC	yes	yes
757.562	4.84144	0.077989	GPC(34:2/2)	+	11611783	11591485	11092536	11017160	9612582	9456462	9742385	9336018	11215228	9891449	14421025	11647602	12217652	9595648	9039378	9630341	11294999	11418265	10824283	10630913	11328241	9.53686e+06	11793826	1.01208e+07	11042115	1.08863e+07	1.05814e+07	1.02881	0.971995	0.850348	0.819358	no	yes	glycerophospholipids	PC	yes	yes
761.521	3.55907	-0.832306	GPS(34:1/2)	-	30861.5	26472.3	31275.5	26396.7	25278.6	18276	21952.2	17354.1	33659.7	30690	33471.3	28063.6	17115.4	16174.7	15551.9	11933.3	19039.3	21618.9	19959.5	19011.6	28751.5	20715.2	31471.1	15193.8	19907.3	26979.3	17550.6	1.53723	0.65052	0.390963	0.981979	no	yes	glycerophospholipids	PS	yes	no
763.515	3.69273	0.188192	GPE(38:6/2)	+	422868	454256	508365	487734	383965	432162	382130	464549	335606	400360	346330	457596	103518	92817	103356	84115	97352.8	84846.1	97282.9	79732.1	468306	415702	384973	95951.5	89803.5	422994	92877.5	4.55432	0.219572	8.02139e-05	1	yes	yes	glycerophospholipids	PE	yes	no
765.531	4.1569	0.086488	GPC(35:5/2)	+	504425	494734	458250	486700	506134	447948	439088	473836	442873	445917	556962	560746	136105	113766	104031	107066	129740	113443	117434	115702	486027	466752	501624	115242	119080	484801	117161	4.13791	0.241668	0.000374332	1	yes	yes	glycerophospholipids	PC	yes	no
767.547	4.57569	-0.664106	GPC(35:4/2)	+	425278	400186	383252	415741	394122	391836	418186	372894	413643	383531	507899	457434	159192	127771	141576	137721	167436	155431	161390	158375	406114	394259	440627	141565	160658	413667	151111	2.73749	0.365298	0.014893	1	no	yes	glycerophospholipids	PC	yes	no
769.563	4.83908	-0.485682	GPC(35:3/2)	+	1.30654e+06	1.29241e+06	1.28416e+06	1.3167e+06	1094304	1.06033e+06	1.09379e+06	1.06558e+06	1.35522e+06	1.14575e+06	1426431	1.30012e+06	965100	769404	720996	741635	982523	976138	925177	902682	1.29995e+06	1.0785e+06	1.30688e+06	799284	946630	1.22844e+06	872957	1.40722	0.71062	0.505107	0.971444	no	yes	glycerophospholipids	PC	yes	no
769.598	4.6688	0.575327	GPC(36:3/1)	+	582363	543319	547441	635425	485148	433397	466325	445054	418829	326414	490169	389575	198633	169613	183369	156364	109015	95811.2	109100	85967.9	577137	457481	406246	176995	99973.4	480288	138484	3.46818	0.288335	0.00131016	1	yes	yes	glycerophospholipids	PC	yes	no
775.516	4.25118	-0.431929	GPC(36:7/2)	+	2292111	2.39527e+06	2.33945e+06	2.24723e+06	2691135	2558887	2.35772e+06	2.64529e+06	1527613	1.96923e+06	1.39206e+06	2.02129e+06	94583.9	91099.7	110695	93599.2	111372	82271.3	82137	72617.1	2.31851e+06	2.56326e+06	1.72755e+06	97494.4	87099.4	2.20311e+06	92296.9	23.8698	0.041894	0	1	yes	yes	glycerophospholipids	PC	yes	no
777.531	4.50617	-0.13604	GPC(36:6/2)	+	20460308	19992022	19577278	19888286	19378448	19050958	17702494	18670386	16806068	18564142	19079134	20717948	2.52736e+06	2284602	2.25127e+06	2.13797e+06	2.73862e+06	2.23167e+06	2.25592e+06	2.31982e+06	1.99795e+07	1.87006e+07	18791823	2.3003e+06	2.38651e+06	1.91573e+07	2.3434e+06	8.17498	0.122324	0	1	yes	yes	glycerophospholipids	PC	yes	no
783.577	4.84263	0.423669	GPC(36:3/2)	+	15721083	15731803	16030013	15531464	11970028	11980823	12613231	11802680	14033410	11996207	17123774	13744196	23900934	19966592	19073772	19981670	20744362	21026878	19798922	19486072	1.57536e+07	1.20917e+07	1.42244e+07	20730742	2.02641e+07	14023226	2.04974e+07	0.684147	1.46168	0.990909	0.34484	no	yes	glycerophospholipids	PC	yes	no
785.158	28.1741	-0.642328	FAD	-	24010.1	24277.9	24107	24938.8	29044.1	23336.9	25175.4	21965.8	21255.1	26851.3	21595.4	25805	33415.5	35651.6	31993.8	29566.1	31466.1	27232	26154.1	25980.8	24333.4	24880.6	23876.7	32656.8	27708.2	24363.6	30182.5	0.807208	1.23884	0.964545	0.576631	no	yes	vitamins and cofactors	cofactor	yes	no
785.593	4.84742	0.406182	GPC(36:2/2)	+	16794600	17240782	16298372	16418139	11078285	11001333	11712877	11242464	13373327	10491794	17037572	12259387	34695896	33162506	28719508	31078276	32808966	32252076	29655182	29215868	1.6688e+07	1.12587e+07	13290520	3.1914e+07	30983023	1.37457e+07	3.14485e+07	0.437087	2.28787	0.99984	0.0308824	no	yes	glycerophospholipids	PC	yes	no
787.515	3.27134	-0.171393	GPE(40:8/2)	+	892196	877117	940545	830444	748424	937019	807051	918016	582097	722703	685280	754760	157317	155766	139926	159104	123802	129448	133786	130325	885075	852628	686210	153028	129340	807971	141184	5.72281	0.174739	0	1	yes	yes	glycerophospholipids	PE	yes	no
789.531	3.2654	-0.394959	GPE(40:7/2)	+	470879	481581	489935	500084	373692	452039	395285	440680	315991	385961	325165	360873	155876	142894	99918.9	148397	139311	100312	132449	133499	485620	415424	346997	136771	126393	416014	131582	3.16163	0.316293	0.00449198	1	yes	yes	glycerophospholipids	PE	yes	no
791.546	3.26659	0.442906	GPE(40:6/2)	+	297832	318456	357074	404776	253707	288762	261451	304082	205668	257770	219612	266545	137506	119144	119624	99820.3	110584	124239	103568	90263.5	344535	277001	237399	119024	107163	286311	113093	2.53164	0.395002	0.0326738	0.999947	no	yes	glycerophospholipids	PE	yes	no
793.562	4.11927	-0.0161129	GPC(37:5/2)	+	244668	235083	262778	250739	214651	223262	211200	258841	222016	263761	291769	279732	108022	96512.7	85668.2	73434.8	89817.2	76725.6	73561.4	90495	248317	226988	264320	90909.5	82649.8	246542	86779.6	2.84101	0.351988	0.0104278	1	no	yes	glycerophospholipids	PC	yes	no
795.578	4.59349	-0.499078	GPC(37:4/2)	+	278946	296717	294758	271047	226059	264333	251078	237341	278249	249379	343851	283281	178771	159629	150246	141687	202137	175191	167793	174844	285367	244702	288690	157583	179991	272920	168787	1.61695	0.61845	0.348128	0.990134	no	yes	glycerophospholipids	PC	yes	no
797.593	4.43666	-0.0324436	GPC(37:3/2)	+	295832	371672	384135	283954	342682	244275	261360	295747	271728	185235	280372	310078	528903	500644	421009	431448	498922	497972	471672	489686	333898	286016	261853	470501	489563	293923	480032	0.612297	1.63319	0.996551	0.211684	no	yes	glycerophospholipids	PC	yes	no
799.609	4.70263	0.171541	GPC(37:2/2)	+	208441	244796	230626	226952	132702	145944	157195	127744	161054	107815	199317	157158	698512	684784	592779	624631	696414	698534	593941	605545	227704	140896	156336	650177	648609	174979	649393	0.26945	3.71127	1	0.000641711	yes	yes	glycerophospholipids	PC	yes	yes
801.552	3.57102	-0.487476	GPG(37:4/2)	-	553936	540477	601027	514394	563306	409603	422429	429795	661864	592059	493389	478909	276249	255958	252590	197753	277463	246108	251941	231066	552459	456283	556555	245637	251644	521766	248641	2.09847	0.476537	0.104412	0.999706	no	no	glycerophospholipids	PG	no	no
803.546	4.11431	0.288355	GPC(38:7/2)	+	1.96578e+06	1.99243e+06	1.96836e+06	1.95222e+06	1.90304e+06	1780004	1.62794e+06	1.75408e+06	1.53613e+06	1.85813e+06	1.73559e+06	1.91188e+06	653175	642321	617566	583589	655457	634022	537248	643010	1.9697e+06	1.76626e+06	1.76043e+06	624162	617434	1.83213e+06	620798	2.95125	0.338839	0.00807487	1	no	yes	glycerophospholipids	PC	yes	no
803.568	3.59064	-0.607106	GPT(36:1/2)	-	416452	398975	477279	377089	387143	268650	281972	285046	583733	384005	453805	368653	352019	352095	328065	229613	406750	380951	363200	349275	417449	305703	447549	315448	375044	390234	345246	1.13031	0.884717	0.771631	0.864144	no	no	glycerophospholipids	PT	no	yes
805.562	4.3792	0.474726	GPC(38:6/2)	+	8.32181e+06	8222809	7917162	7.95895e+06	6923408	6.71002e+06	6654971	6762359	6.48678e+06	7.3638e+06	7.44941e+06	7992757	4098936	3328959	3398393	3245058	3154963	3.27318e+06	2.98589e+06	3.20954e+06	8.10518e+06	6.76269e+06	7.32319e+06	3.51784e+06	3.15589e+06	7.39702e+06	3.33686e+06	2.21676	0.451109	0.0753476	0.999866	no	yes	glycerophospholipids	PC	yes	yes
807.577	4.38981	0.802116	GPC(38:5/2)	+	6334624	6.12753e+06	6758046	6150804	4.97892e+06	5377208	5.34787e+06	5.38945e+06	5.84413e+06	5.67031e+06	7120581	6.47886e+06	3.7796e+06	3.30014e+06	3304000	3.04264e+06	3.57757e+06	3.66171e+06	3.34097e+06	3.72696e+06	6.34275e+06	5.27336e+06	6.27847e+06	3.3566e+06	3.5768e+06	5.96486e+06	3.4667e+06	1.72062	0.581187	0.276551	0.994358	no	yes	glycerophospholipids	PC	yes	yes
811.609	4.84749	0.0137421	GPC(38:3/2)	+	1.84429e+06	1.65595e+06	1.73052e+06	1.72457e+06	847848	950666	1.08117e+06	948106	989101	804911	1.23639e+06	961780	6.69412e+06	6376884	5.6616e+06	6018713	5.17668e+06	5184677	4.74228e+06	4653315	1.73883e+06	956948	998045	6.18783e+06	4.93924e+06	1.23127e+06	5.56353e+06	0.221312	4.51852	1	0.00013369	yes	yes	glycerophospholipids	PC	yes	no
813.531	4.12145	0.110027	GPE(42:9/2)	+	141192	119310	164345	137345	138220	116095	134370	123650	129878	126895	133933	161038	0	0	0	0	60010.7	0	31340.9	0	140548	128084	137936	0	22837.9	135522	11418.9	11.8682	0.0842587	0	1	yes	yes	glycerophospholipids	PE	yes	no
813.624	4.85352	0.664192	GPC(38:2/2)	+	1.01567e+06	1.07517e+06	1.12075e+06	903002	290604	424630	414086	409414	350209	275575	521286	296834	6.4672e+06	6731703	6139262	6183584	5.11933e+06	5.16192e+06	4718440	4314163	1.02865e+06	384684	360976	6.38044e+06	4.82846e+06	591436	5.60445e+06	0.10553	9.476	1	0	yes	yes	glycerophospholipids	PC	yes	no
817.562	3.7672	0.757706	GPE(42:7/2)	+	231219	211398	245621	223635	236173	205635	181085	185544	182510	195662	205813	253313	72300.7	87124	75862.6	77078.2	107452	80707.1	82567.1	77265.5	227968	202109	209325	78091.4	86998	213134	82544.7	2.58204	0.38729	0.0251872	0.999947	no	yes	glycerophospholipids	PE	yes	no
818.51	5.12809	-0.865046	GPG(40:8/2)	-	112682	113462	124530	103491	115750	123758	107031	107663	137017	134153	117155	151383	160402	161566	124152	136120	120885	107561	106467	91361.1	113541	113551	134927	145560	106569	120673	126064	0.957233	1.04468	0.879866	0.774973	no	no	glycerophospholipids	PG	no	no
819.577	3.89478	0.673279	GPC(39:6/2)	+	400971	383767	396923	354861	338146	302537	310623	298682	275700	401908	340747	322242	210268	226729	229487	232689	209560	235707	192427	212509	384131	312497	335149	224793	212551	343926	218672	1.57279	0.635812	0.380374	0.987914	no	yes	glycerophospholipids	PC	yes	no
820.525	5.12655	0.666329	GPG(40:7/2)	-	112972	114645	126582	99162.1	111055	117241	98339.4	111439	147815	141932	118539	165263	260230	252121	219958	227259	185201	176324	165649	160961	113340	109519	143387	239892	172034	122082	205963	0.592738	1.68709	0.996604	0.210588	no	no	glycerophospholipids	PG	no	no
822.673	3.04374	0.96443	TAG(50:6)	+	175294	148001	132996	168016	85777.6	154930	121831	153077	126665	146729	131132	131951	29296.7	32945	0	38884.9	0	0	0	40424.3	156077	128904	134119	25281.7	10106.1	139700	17693.9	7.89538	0.126656	0	1	yes	yes	glycerolipids	acylglycerols	yes	no
825.531	3.50402	0.0632603	GPC(40:10/2)	+	1.43999e+06	1.5696e+06	1.57431e+06	1.42827e+06	1960408	1509127	1.71666e+06	1.65715e+06	1.04737e+06	1.48063e+06	881177	1.28138e+06	131680	157445	112008	142708	138522	113199	80282.2	92084.1	1.50304e+06	1.71084e+06	1.17264e+06	135960	106022	1.46217e+06	120991	12.085	0.0827475	0	1	yes	yes	glycerophospholipids	PC	yes	no
827.546	3.6358	0.15982	GPC(40:9/2)	+	17353400	19412828	18753776	16837534	18949458	15915540	16259708	16430882	15227226	19005800	14582572	18874436	4.94304e+06	5.14305e+06	4.7844e+06	4.78692e+06	4512806	4.50349e+06	3.56997e+06	3.90556e+06	1.80894e+07	16888897	1.69225e+07	4.91435e+06	4.12296e+06	1.73003e+07	4.51865e+06	3.82863	0.26119	0.000614973	1	yes	yes	glycerophospholipids	PC	yes	no
828.275	15.1654	0.134268	amylopectin, maltopentaose	+	174875	161233	65234.8	111005	61198.9	67600.6	162703	77950.2	67680.4	59259.7	83297.6	96609.5	141372	108143	98668.7	117553	113453	130147	104772	129042	128087	92363.2	76711.8	116434	119353	99053.9	117894	0.840196	1.1902	0.961791	0.467299	no	no	carbohydrates	polysaccharides	no	yes
829.562	3.65376	-0.0996237	GPC(40:8/2)	+	21041766	22338334	22073282	20372586	21335654	18999044	17897514	19313550	17831556	20920918	18935418	22828418	7.64597e+06	8.06215e+06	7225932	7.36912e+06	7845966	8.30478e+06	6451589	7.32352e+06	21456492	1.93864e+07	2.01291e+07	7.5758e+06	7481463	2.0324e+07	7.52863e+06	2.69956	0.37043	0.0179144	1	no	yes	glycerophospholipids	PC	yes	no
833.593	4.14398	0.530619	GPC(40:6/2)	+	5677208	5.54364e+06	5915387	5577904	4.47061e+06	4.12157e+06	4.10308e+06	3.99799e+06	3529000	4230137	4251933	4.23245e+06	6059850	5632842	5472901	5.56969e+06	4.24144e+06	4568220	4200345	3.90083e+06	5.67853e+06	4.17331e+06	4.06088e+06	5.68382e+06	4227710	4.63758e+06	4.95577e+06	0.935794	1.06861	0.90631	0.736791	no	yes	glycerophospholipids	PC	yes	yes
835.609	4.65065	-0.437229	GPC(40:5/2)	+	2.81287e+06	2.73291e+06	2.82133e+06	2.72254e+06	2.08924e+06	1.97267e+06	2134636	1.94018e+06	1.83679e+06	1820546	2.15543e+06	1655675	2.94069e+06	2.5531e+06	2.30366e+06	2.48327e+06	1962246	1.97278e+06	1.85349e+06	1995091	2.77241e+06	2.03418e+06	1.86711e+06	2.57018e+06	1.9459e+06	2.22457e+06	2.25804e+06	0.985176	1.01505	0.874251	0.778743	no	yes	glycerophospholipids	PC	yes	no
839.641	4.8624	-0.710879	GPC(40:3/2)	+	149392	175406	163406	163710	108960	152179	141775	141292	136171	109996	167485	128694	335580	451168	344773	378305	269123	318736	268706	249881	162979	136051	135587	377457	276611	144872	327034	0.442988	2.2574	0.999786	0.0411765	no	yes	glycerophospholipids	PC	yes	no
841.655	4.48521	0.325112	GPC(40:2/2)	+	73834.5	77898.6	91134.5	75626.2	58296.1	61704.2	72463.9	65387.6	50031.7	30352.2	61605.6	81148.6	308464	344829	309921	326438	237072	249405	227484	216774	79623.4	64462.9	55784.5	322413	232684	66623.6	277548	0.240043	4.16591	1	0.000240642	yes	yes	glycerophospholipids	PC	yes	no
843.732	2.87209	-0.260892	SM(44:1)	-	16772	10027.1	0	0	0	0	0	0	0	0	0	0	12902	14276.1	16974.3	21314.5	19615.3	16575.1	13209.4	15038.2	6699.78	0	0	16366.7	16109.5	2233.26	16238.1	0.137532	7.27103	1	0	yes	no	SL and sphingoid bases	sphingomyelins	no	no
845.747	2.88437	0.494722	SM(44:0)	-	20584.4	10835.5	0	0	0	0	0	0	0	0	0	0	20057	11455.2	21012.6	31387.1	23096.2	22329.5	14567.7	18714.1	7854.96	0	0	20978	19676.9	2618.32	20327.4	0.128807	7.76353	1	0	yes	no	SL and sphingoid bases	sphingomyelins	no	no
853.562	3.5362	0.49757	GPC(42:10/2)	+	302092	315420	284248	293547	248321	265461	237004	253404	202915	249918	185306	248631	215316	236484	217918	197137	184844	245359	175378	179361	298827	251048	221692	216714	196236	257189	206475	1.24562	0.802813	0.667059	0.934652	no	yes	glycerophospholipids	PC	yes	no
855.577	3.59844	0.717972	GPC(42:9/2)	+	356340	355964	395702	370370	316773	284487	244988	295218	235798	338021	217022	342323	408367	399955	348862	408035	317039	417769	282164	313613	369594	285366	283291	391305	332647	312750	361976	0.864009	1.15739	0.947005	0.629465	no	yes	glycerophospholipids	PC	yes	no
857.593	3.61631	0.728845	GPC(42:8/2)	+	228222	232809	291620	255910	192136	209577	174140	214000	157550	197812	179744	204482	300699	338152	305507	262092	242514	275354	221590	261345	252140	197463	184897	301613	250201	211500	275907	0.766564	1.30452	0.977433	0.492086	no	yes	glycerophospholipids	PC	yes	no
860.542	5.16541	-0.646605	GPI(36:3/2)	-	200783	200428	187334	185186	136647	149754	141183	148923	150379	152703	129846	147532	100425	96094.7	100013	105031	89363	89283	80224.1	73354.9	193433	144127	145115	100391	83056.3	160892	91723.6	1.75409	0.570096	0.242166	0.995481	no	no	glycerophospholipids	PI	yes	no
862.558	5.16842	-0.499208	GPI(36:2/2)	-	754642	679401	667777	701643	444221	611622	567246	550795	574687	585683	567844	605452	415931	408274	390167	444344	391162	377106	343457	344091	700866	543471	583416	414679	363954	609251	389317	1.56492	0.639009	0.384866	0.987086	no	no	glycerophospholipids	PI	yes	no
867.671	4.70621	0.559121	GPC(42:3/2)	+	94520.1	85450.1	105438	84732.4	58258	61094.5	61995.7	71892.6	67863.8	42652.5	81695.6	43493.3	170242	192710	144462	190225	124224	141106	138101	90345.7	92535.2	63310.2	58926.3	174410	123444	71590.6	148927	0.480709	2.08026	0.999439	0.064492	no	yes	glycerophospholipids	PC	yes	no
869.688	4.74276	-0.293284	GPC(42:2/2)	+	71722.7	74043.2	81413.5	82970.5	44679.3	76991.5	44587.8	62648.7	53849.8	35029.5	76814.1	46384.2	160103	192615	224483	194719	141384	151974	121976	114169	77537.5	57226.8	53019.4	192980	132376	62594.6	162678	0.384776	2.59891	0.999866	0.013984	no	yes	glycerophospholipids	PC	yes	no
874.704	3.01279	0.566227	TAG(54:8)	+	271295	265877	244992	267950	205956	222952	221772	197161	241998	184464	261627	209784	119883	141266	134235	81308.1	188667	117116	0	132996	262528	211960	224468	119173	109695	232986	114434	2.03598	0.491163	0.033262	0.999091	no	yes	glycerolipids	acylglycerols	yes	no
877.562	3.50521	0.500223	GPC(44:12/2)	+	319106	347028	325139	337892	276047	231507	262873	236985	204226	290472	184112	239918	279906	282196	274962	269735	207666	212142	161078	187656	332291	251853	229682	276700	192136	271275	234418	1.15723	0.864132	0.719198	0.900428	no	yes	glycerophospholipids	PC	yes	no
879.577	3.50283	0.45383	GPC(44:11/2)	+	340867	364002	338063	335054	265196	224977	301385	218937	173297	249154	170025	225075	263625	274582	227594	232758	177482	237167	152422	204856	344496	252623	204388	249640	192982	267169	221311	1.20721	0.828354	0.685053	0.909519	no	yes	glycerophospholipids	PC	yes	no
990.328	15.777	-0.338507	maltohexaose	+	211985	177703	151600	146433	179235	136223	83690.4	116848	232585	177069	240708	255823	276496	242934	173913	176254	224793	189020	138271	199948	171930	128999	226546	217399	188008	175825	202704	0.867401	1.15287	0.93631	0.606631	no	no	carbohydrates	polysaccharides	no	no
